# Supplementary material for: Low‐Valent Group 14 Phosphinidenide Complexes [({SIDipp}P)2M] Exhibit P–M pπ–pπ Interaction (M=Ge, Sn, Pb)
Source: Chemistry. 2019 Dec 3;26(1):192–7. doi: 10.1002/chem.201905061 (PMC6972534; doi:10.1002/chem.201905061)
Supplement: Supplementary file 2 — Supplementary [file CHEM-26-192-s002.zip]

Archive with 2 entries (2 files):
- 905061_DFT-structures.txt
- z905061.pdf
