# Supplementary material for: Low‐Valent Group 14 Phosphinidenide Complexes [({SIDipp}P)2M] Exhibit P–M pπ–pπ Interaction (M=Ge, Sn, Pb)
Source: Chemistry. 2019 Dec 3;26(1):192–7. doi: 10.1002/chem.201905061 (PMC6972534; doi:10.1002/chem.201905061)
Supplement: Supplementary file 2 — Supplementary [file CHEM-26-192-s002.zip › 905061_DFT-structures.txt]

# Cartesian structures are given in Angstrom
# For details on the computational methods please see main paper and 
# supplementary information.

# Compound 3
# BP86 Functional
Ge    0.4184872   -0.2252039   -0.7159962
P     0.8526348    1.0913596    1.1640823
P    -1.6653030   -0.6645525    0.2446152
C     2.6156142    1.3207581    1.2602172
C    -2.7362346   -1.2588589   -1.0474576
N     3.6898368    0.5698001    0.8292041
N     3.1291448    2.3825388    1.9782840
N    -2.7672303   -1.0613197   -2.4127473
N    -3.8581939   -1.9952002   -0.7219974
C     4.9526776    1.0328830    1.4348286
C     3.6627827   -0.7427784    0.2483290
C     4.5950016    2.4332152    1.9379813
C     2.3796615    3.5158477    2.4430434
C    -1.9528676   -0.1663441   -3.1852470
C    -4.0434995   -1.5146611   -2.9972696
C    -4.1257056   -2.5883187    0.5581476
C    -4.6144046   -2.4215545   -1.9048513
H     5.7638369    1.0382618    0.6955309
H     5.2450525    0.3596467    2.2587701
C     4.0552202   -0.8808978   -1.1035327
C     3.3587556   -1.8697172    1.0490270
H     5.0106044    2.6480377    2.9318254
H     4.9377427    3.2231727    1.2472010
C     2.1454522    4.6042875    1.5716522
C     1.9618026    3.5469575    3.7923854
C    -1.0317113   -0.7265940   -4.1007778
C    -2.1569123    1.2320156   -3.1036210
H    -3.8760366   -2.0410326   -3.9456787
H    -4.6958317   -0.6475394   -3.1976745
C    -5.0056575   -1.9258168    1.4431448
C    -3.5725430   -3.8506247    0.8734751
H    -5.6936159   -2.2816882   -1.7555974
H    -4.4351841   -3.4901535   -2.1162042
C     4.1067383   -2.1690633   -1.6496769
C     4.4374988    0.3170046   -1.9629189
C     3.4086300   -3.1333529    0.4464071
C     3.0333616   -1.7650687    2.5337133
C     2.5764322    4.5908703    0.1110887
C     1.4861487    5.7284622    2.0840740
C     1.3048204    4.6946163    4.2539424
C     2.1908674    2.3788300    4.7404856
C    -0.2932244    0.1428219   -4.9125870
C    -0.8395821   -2.2311541   -4.2392835
C    -1.3778821    2.0561558   -3.9259667
C    -3.2130329    1.8624062   -2.2044836
C    -5.5983464   -0.5601620    1.1276500
C    -5.3236412   -2.5556687    2.6530987
C    -3.9244637   -4.4375067    2.0952870
C    -2.6140472   -4.5801400   -0.0583460
C     3.7760981   -3.2865660   -0.8881083
H     4.4007606   -2.2970021   -2.6920911
H     4.2264964    1.2199666   -1.3725835
C     3.5962604    0.4033484   -3.2477787
C     5.9415746    0.3050080   -2.2998010
H     3.1652036   -4.0152618    1.0399679
H     2.9286926   -0.7001663    2.7821359
C     1.6969405   -2.4367971    2.8906526
C     4.1795378   -2.3467113    3.3863333
H     3.0267589    3.6103865   -0.0970171
C     3.6338678    5.6732193   -0.1783504
C     1.3695246    4.7347851   -0.8329212
H     1.2917084    6.5784545    1.4285063
C     1.0696517    5.7783547    3.4121514
H     0.9676688    4.7366185    5.2904790
H     2.6912136    1.5862346    4.1666712
C     3.1110452    2.7694629    5.9120416
C     0.8578277    1.8008804    5.2494308
C    -0.4537605    1.5226300   -4.8208130
H     0.4268766   -0.2684666   -5.6209234
H    -1.4330295   -2.7082085   -3.4464777
C    -1.3600683   -2.7375150   -5.5988892
C     0.6250626   -2.6523486   -4.0310205
H    -1.5077456    3.1375567   -3.8707640
C    -4.3646730    2.4510501   -3.0448644
H    -3.6265812    1.0718005   -1.5637021
C    -2.6244703    2.9298309   -1.2670304
H    -5.1978801   -0.2481163    0.1529234
C    -5.1578515    0.4936522    2.1598669
C    -7.1330596   -0.6191287    1.0134911
C    -4.7925370   -3.8007538    2.9789009
H    -5.9958108   -2.0583591    3.3536917
H    -3.5065908   -5.4095877    2.3608353
H    -2.4339307   -3.9332127   -0.9281374
C    -3.2138410   -5.9057065   -0.5649587
C    -1.2483320   -4.8145422    0.6112091
H     3.8122269   -4.2815478   -1.3333547
H     3.7970939   -0.4463157   -3.9163538
H     3.8389826    1.3230815   -3.7994946
H     2.5227051    0.4077200   -3.0166380
H     6.5650544    0.2634831   -1.3955043
H     6.2181423    1.2070084   -2.8647283
H     6.1997638   -0.5681871   -2.9164166
H     0.8717858   -1.9989604    2.3145141
H     1.4774868   -2.2968422    3.9585326
H     1.7240216   -3.5188581    2.6975611
H     4.3013713   -3.4239201    3.2023448
H     3.9676585   -2.2114481    4.4567131
H     5.1420207   -1.8642538    3.1641242
H     3.2233925    6.6810377   -0.0213864
H     3.9731406    5.6106514   -1.2223806
H     4.5124630    5.5701811    0.4741484
H     0.6348255    3.9423096   -0.6428318
H     1.6941893    4.6613396   -1.8807613
H     0.8736977    5.7076243   -0.7031327
H     0.5568704    6.6633528    3.7908952
H     4.0760940    3.1588159    5.5580681
H     3.3083432    1.8983160    6.5532523
H     2.6510690    3.5465617    6.5394164
H     0.3059426    2.5374596    5.8514188
H     1.0398740    0.9213243    5.8837056
H     0.2220657    1.4954080    4.4084578
H     0.1373288    2.1849041   -5.4544662
H     0.7119621   -3.7483109   -4.0543019
H     1.0057384   -2.2922312   -3.0659998
H    -2.4124879   -2.4663878   -5.7633896
H    -0.7776046   -2.3087934   -6.4272930
H    -1.2750951   -3.8320665   -5.6617706
H     1.2736576   -2.2520972   -4.8237038
H    -4.0097436    3.2770094   -3.6780424
H    -5.1540617    2.8465523   -2.3896137
H    -4.8149928    1.6986045   -3.7078516
H    -1.8309041    2.5051697   -0.6389954
H    -3.4078127    3.3241128   -0.6044383
H    -2.2097266    3.7782266   -1.8301323
H    -5.5386071    0.2545349    3.1635532
H    -5.5458154    1.4847117    1.8835979
H    -4.0629581    0.5524392    2.2101423
H    -7.4564270   -1.3507792    0.2595787
H    -7.5357989    0.3640732    0.7305251
H    -7.5940957   -0.9042707    1.9701668
H    -5.0525774   -4.2750041    3.9260590
H    -3.3822498   -6.6078265    0.2642056
H    -2.5307443   -6.3897730   -1.2777800
H    -4.1795590   -5.7511337   -1.0667979
H    -0.8127144   -3.8630212    0.9410737
H    -0.5524486   -5.2865159   -0.0971211
H    -1.3388062   -5.4772347    1.4839943

# Compound 3
# PBE Functional
Ge    0.4014957   -0.2227028   -0.6838970
P     0.8433758    1.0784182    1.1977565
P    -1.6872781   -0.6343650    0.2629243
C     2.6077978    1.3032255    1.2524614
C    -2.7234492   -1.2431613   -1.0492376
N     3.6678371    0.5491914    0.7959109
N     3.1409179    2.3665269    1.9488135
N    -2.7230794   -1.0508938   -2.4145424
N    -3.8408243   -1.9917336   -0.7483936
C     4.9441824    1.0153838    1.3639857
C     3.6163696   -0.7706578    0.2383995
C     4.6014646    2.4208586    1.8593126
C     2.3970948    3.4871080    2.4445502
C    -1.9108938   -0.1346057   -3.1606661
C    -3.9768042   -1.5242365   -3.0257811
C    -4.1339666   -2.5668248    0.5316305
C    -4.5575345   -2.4372118   -1.9451806
H     5.7384184    1.0110230    0.6056710
H     5.2548571    0.3510512    2.1896392
C     3.9950077   -0.9360031   -1.1137401
C     3.2926671   -1.8785866    1.0570766
H     5.0507984    2.6497383    2.8360351
H     4.9188027    3.2030110    1.1462547
C     2.0812083    4.5578158    1.5783896
C     2.0568488    3.5184408    3.8147753
C    -0.9711058   -0.6687073   -4.0721269
C    -2.1276038    1.2597111   -3.0534751
H    -3.7815065   -2.0504074   -3.9697133
H    -4.6384660   -0.6670420   -3.2422788
C    -5.0644983   -1.9128485    1.3686222
C    -3.5480065   -3.7994662    0.8971038
H    -5.6435736   -2.3179994   -1.8244329
H    -4.3519020   -3.5038685   -2.1469658
C     4.0088718   -2.2312273   -1.6436937
C     4.3980139    0.2405621   -1.9907232
C     3.3009578   -3.1497484    0.4693121
C     2.9926241   -1.7473936    2.5437491
C     2.4352321    4.5439311    0.0987650
C     1.4147374    5.6644317    2.1174938
C     1.3893406    4.6480547    4.3032096
C     2.3736681    2.3655968    4.7543686
C    -0.2255431    0.2222340   -4.8525829
C    -0.7650533   -2.1674954   -4.2371009
C    -1.3384774    2.1061980   -3.8421829
C    -3.2075255    1.8627036   -2.1659192
C    -5.6829522   -0.5737277    0.9996636
C    -5.4017700   -2.5222842    2.5831297
C    -3.9210698   -4.3674165    2.1209847
C    -2.5332833   -4.5142998    0.0174043
C     3.6514199   -3.3290525   -0.8663141
H     4.2909961   -2.3802066   -2.6873034
H     4.2207841    1.1565472   -1.4080038
C     3.5422251    0.3381419   -3.2630722
C     5.8941611    0.1808660   -2.3475556
H     3.0385197   -4.0178854    1.0761644
H     2.9152835   -0.6771756    2.7809877
C     1.6490481   -2.3823750    2.9319469
C     4.1392832   -2.3418816    3.3834591
H     2.8935082    3.5708650   -0.1287108
C     3.4543428    5.6437462   -0.2464067
C     1.1810024    4.6597036   -0.7824513
H     1.1556764    6.5012558    1.4663833
C     1.0708399    5.7135551    3.4660034
H     1.1090248    4.6895906    5.3572324
H     2.9060481    1.6018387    4.1687732
C     3.2940042    2.8050720    5.9051535
C     1.0874344    1.7127723    5.2879465
C    -0.3951460    1.5984273   -4.7315959
H     0.5095457   -0.1694470   -5.5576722
H    -1.3684963   -2.6660937   -3.4642503
C    -1.2576802   -2.6470746   -5.6144456
C     0.6968765   -2.5829548   -4.0108721
H    -1.4767586    3.1859150   -3.7658469
C    -4.3437426    2.4554713   -3.0205792
H    -3.6294590    1.0567354   -1.5496003
C    -2.6522787    2.9150293   -1.1946028
H    -5.2770842   -0.2843701    0.0193292
C    -5.2762589    0.5210044    2.0002570
C    -7.2122616   -0.6679362    0.8691654
C    -4.8399919   -3.7395328    2.9579428
H    -6.1127890   -2.0301449    3.2490664
H    -3.4788089   -5.3175612    2.4259398
H    -2.3424332   -3.8800700   -0.8600711
C    -3.0705512   -5.8674965   -0.4798502
C    -1.1873537   -4.6875660    0.7399523
H     3.6547762   -4.3304675   -1.2999619
H     3.7064605   -0.5258655   -3.9240636
H     3.8068029    1.2432863   -3.8297554
H     2.4722872    0.3797273   -3.0178044
H     6.5291299    0.1301073   -1.4512610
H     6.1890728    1.0681801   -2.9269764
H     6.1176636   -0.7065383   -2.9581435
H     0.8243598   -1.9317340    2.3641261
H     1.4520156   -2.2217662    4.0019290
H     1.6463175   -3.4678575    2.7537974
H     4.2353674   -3.4241812    3.2117234
H     3.9477857   -2.1882878    4.4557172
H     5.1082339   -1.8825488    3.1391418
H     3.0336169    6.6441878   -0.0679163
H     3.7384666    5.5862155   -1.3074763
H     4.3683348    5.5578400    0.3589774
H     0.4690502    3.8582602   -0.5467280
H     1.4534883    4.5777271   -1.8451235
H     0.6778965    5.6274733   -0.6391265
H     0.5497289    6.5852793    3.8651029
H     4.2266372    3.2512768    5.5306181
H     3.5559062    1.9447176    6.5383314
H     2.8042805    3.5520732    6.5469976
H     0.5059795    2.4184973    5.8997409
H     1.3320386    0.8457243    5.9195209
H     0.4530329    1.3708872    4.4592363
H     0.2039756    2.2786623   -5.3392682
H     0.7920541   -3.6779096   -4.0605510
H     1.0562754   -2.2452883   -3.0293032
H    -2.3083613   -2.3764446   -5.7930909
H    -0.6619531   -2.1980692   -6.4229882
H    -1.1663316   -3.7400060   -5.6991271
H     1.3588911   -2.1579106   -4.7799658
H    -3.9825861    3.2971061   -3.6297875
H    -5.1520032    2.8310549   -2.3759306
H    -4.7713261    1.7112613   -3.7081449
H    -1.8723888    2.4832552   -0.5535595
H    -3.4568579    3.2898637   -0.5452003
H    -2.2292888    3.7780717   -1.7296099
H    -5.6682525    0.3080754    3.0060024
H    -5.6773121    1.4955942    1.6844988
H    -4.1828690    0.6006880    2.0652104
H    -7.5110974   -1.4296319    0.1344259
H    -7.6308702    0.2979592    0.5503844
H    -7.6803005   -0.9320647    1.8289163
H    -5.1153287   -4.1988062    3.9087865
H    -3.2484235   -6.5563121    0.3590400
H    -2.3450712   -6.3446533   -1.1550684
H    -4.0210818   -5.7550418   -1.0213728
H    -0.7994333   -3.7153879    1.0707618
H    -0.4481015   -5.1425835    0.0641413
H    -1.2860411   -5.3417097    1.6189193

# Compound 3
# TPSS Functional
Ge    0.3645606   -0.1852770   -0.6650751
P     0.8327230    1.1042725    1.2026366
P    -1.7174297   -0.6090609    0.2676597
C     2.5953392    1.3263406    1.2346233
C    -2.7369864   -1.2389008   -1.0438370
N     3.6451878    0.5772734    0.7625751
N     3.1353720    2.3783535    1.9297097
N    -2.7182486   -1.0669388   -2.4049209
N    -3.8517033   -1.9859619   -0.7498210
C     4.9284190    1.0364527    1.3178668
C     3.5902589   -0.7495232    0.2230149
C     4.5942674    2.4345357    1.8251706
C     2.4143077    3.4952782    2.4652792
C    -1.9154048   -0.1522755   -3.1635124
C    -3.9517513   -1.5638351   -3.0339012
C    -4.1691396   -2.5646767    0.5246894
C    -4.5403797   -2.4613085   -1.9516512
H     5.7046664    1.0356812    0.5532966
H     5.2406778    0.3702149    2.1288677
C     3.9992304   -0.9387565   -1.1099017
C     3.2505384   -1.8372241    1.0508905
H     5.0466192    2.6521881    2.7935198
H     4.8954375    3.2163780    1.1192264
C     2.0884885    4.5811448    1.6318648
C     2.1420888    3.5163855    3.8445626
C    -1.0011496   -0.6877647   -4.0902640
C    -2.1411518    1.2342596   -3.0665493
H    -3.7258690   -2.1009381   -3.9547223
H    -4.6117458   -0.7236727   -3.2757212
C    -5.1656221   -1.9580425    1.3091274
C    -3.5579058   -3.7701527    0.9166619
H    -5.6208614   -2.3505343   -1.8520415
H    -4.3162507   -3.5194192   -2.1254427
C     4.0042331   -2.2359158   -1.6213590
C     4.4670735    0.2123796   -1.9837279
C     3.2480945   -3.1117946    0.4828633
C     2.9719735   -1.6841796    2.5371953
C     2.3820356    4.5882822    0.1405251
C     1.4881558    5.6968443    2.2157925
C     1.5376614    4.6543329    4.3789096
C     2.4949633    2.3590374    4.7626795
C    -0.2817390    0.1967574   -4.8930613
C    -0.8023602   -2.1855770   -4.2603036
C    -1.3846034    2.0758193   -3.8826215
C    -3.2025156    1.8382438   -2.1623253
C    -5.8357520   -0.6565909    0.9074267
C    -5.5413691   -2.5851935    2.4976613
C    -3.9678335   -4.3562653    2.1140850
C    -2.4931908   -4.4539883    0.0779963
C     3.6130741   -3.3135903   -0.8406836
H     4.3087603   -2.3996433   -2.6486192
H     4.2812032    1.1380131   -1.4359974
C     3.6930814    0.2984059   -3.3056669
C     5.9755997    0.1041779   -2.2645396
H     2.9717423   -3.9614913    1.0958196
H     2.9058551   -0.6194218    2.7630327
C     1.6384052   -2.3127005    2.9612654
C     4.1311737   -2.2824440    3.3554206
H     2.7462569    3.5975721   -0.1380114
C     3.4683156    5.6225210   -0.2022196
C     1.1094708    4.8489883   -0.6798674
H     1.2281592    6.5467401    1.5956807
C     1.2170311    5.7392586    3.5759158
H     1.3181666    4.6894317    5.4391317
H     2.9108034    1.5610180    4.1449664
C     3.5641909    2.7788932    5.7851779
C     1.2523828    1.7904449    5.4661058
C    -0.4593856    1.5683867   -4.7834848
H     0.4292806   -0.1955853   -5.6109029
H    -1.3877514   -2.6843693   -3.4860833
C    -1.3162379   -2.6508348   -5.6337292
C     0.6613873   -2.6088378   -4.0690244
H    -1.5368483    3.1466457   -3.8201240
C    -4.3568420    2.4190310   -2.9985257
H    -3.6041408    1.0448646   -1.5309371
C    -2.6316849    2.9084495   -1.2215036
H    -5.3963374   -0.3414262   -0.0405377
C    -5.5575585    0.4533837    1.9328793
C    -7.3469616   -0.8425346    0.6948369
C    -4.9534125   -3.7755010    2.8980511
H    -6.3050482   -2.1335205    3.1196259
H    -3.5088217   -5.2840015    2.4361352
H    -2.2571877   -3.7987524   -0.7615953
C    -3.0050198   -5.7923640   -0.4793885
C    -1.1916783   -4.6582183    0.8670479
H     3.6096908   -4.3144696   -1.2578916
H     3.8694110   -0.5846371   -3.9249447
H     4.0286798    1.1716370   -3.8711656
H     2.6204085    0.3847011   -3.1291673
H     6.5628320    0.0739123   -1.3442118
H     6.3138125    0.9547851   -2.8614307
H     6.1967380   -0.8079971   -2.8234713
H     0.8085082   -1.8652770    2.4136559
H     1.4732669   -2.1442654    4.0283720
H     1.6339433   -3.3923047    2.7916585
H     4.2008685   -3.3608839    3.1947199
H     3.9697018   -2.1101829    4.4225805
H     5.0939924   -1.8460945    3.0786056
H     3.1363932    6.6314615    0.0545509
H     3.6924242    5.6031413   -1.2718965
H     4.3943502    5.4316359    0.3453140
H     0.3449811    4.1078459   -0.4472997
H     1.3318715    4.7929484   -1.7488965
H     0.7042328    5.8434102   -0.4755159
H     0.7525756    6.6173046    4.0088175
H     4.4551954    3.1729470    5.2902816
H     3.8617098    1.9271674    6.4019384
H     3.1854635    3.5588127    6.4505515
H     0.7923347    2.5329439    6.1235807
H     1.5310146    0.9301771    6.0809017
H     0.5089506    1.4670515    4.7362195
H     0.1122270    2.2437011   -5.4092957
H     0.7465789   -3.6967803   -4.1405379
H     1.0352465   -2.2941895   -3.0941855
H    -2.3587850   -2.3673027   -5.7955929
H    -0.7271357   -2.2002008   -6.4360906
H    -1.2361315   -3.7369826   -5.7268351
H     1.3032295   -2.1730378   -4.8392605
H    -4.0069699    3.2441964   -3.6237368
H    -5.1409040    2.8031547   -2.3409235
H    -4.7998480    1.6684758   -3.6580055
H    -1.8391979    2.4943676   -0.5969038
H    -3.4235333    3.2800230   -0.5665526
H    -2.2323602    3.7603264   -1.7781844
H    -5.9918427    0.2106090    2.9062014
H    -6.0001326    1.3944534    1.5961237
H    -4.4843094    0.6004458    2.0606078
H    -7.5545984   -1.6123947   -0.0524220
H    -7.8010684    0.0939825    0.3607481
H    -7.8433796   -1.1404476    1.6215963
H    -5.2650894   -4.2527928    3.8201740
H    -3.2235701   -6.4930083    0.3297612
H    -2.2519257   -6.2503489   -1.1256252
H    -3.9228583   -5.6640629   -1.0575299
H    -0.8278092   -3.7073772    1.2550874
H    -0.4229445   -5.0821629    0.2157811
H    -1.3370721   -5.3460943    1.7044756

# Compound 3
# B3LYP Functional
Ge    0.4032881   -0.2207864   -0.6843303
P     0.8769022    1.0869988    1.1889279
P    -1.6938470   -0.6691323    0.2364832
C     2.6401576    1.3146041    1.2647628
C    -2.7496134   -1.2612849   -1.0673952
N     3.7014670    0.5466560    0.8592103
N     3.1568455    2.3931905    1.9365338
N    -2.7893034   -1.0296322   -2.4189084
N    -3.8432400   -2.0298534   -0.7588914
C     4.9728008    1.0304191    1.4175455
C     3.6762125   -0.7695425    0.2915504
C     4.6184231    2.4305588    1.9128432
C     2.4176814    3.5145093    2.4376312
C    -1.9806635   -0.1286288   -3.1865218
C    -4.0406872   -1.5125818   -3.0207607
C    -4.1475214   -2.6032070    0.5192408
C    -4.6094446   -2.4275377   -1.9392379
H     5.7551422    1.0364707    0.6599904
H     5.2981040    0.3769324    2.2326588
C     4.0532737   -0.9214086   -1.0565862
C     3.3901965   -1.8842673    1.1044855
H     5.0224973    2.6410073    2.9035390
H     4.9732759    3.2111889    1.2323026
C     2.1255468    4.5957634    1.5859506
C     2.0675658    3.5379656    3.7996971
C    -1.0507865   -0.6736770   -4.0926910
C    -2.2019809    1.2605969   -3.1078093
H    -3.8480951   -2.0346991   -3.9567576
H    -4.7042091   -0.6694850   -3.2358377
C    -5.0658378   -1.9424252    1.3550039
C    -3.5907990   -3.8446384    0.8772899
H    -5.6781114   -2.2789706   -1.7820297
H    -4.4469304   -3.4860936   -2.1666393
C     4.1016083   -2.2094982   -1.5863608
C     4.4340100    0.2629066   -1.9347585
C     3.4383244   -3.1486554    0.5188392
C     3.0834164   -1.7672389    2.5915213
C     2.5028941    4.6054243    0.1118539
C     1.4681595    5.6987615    2.1282059
C     1.4111299    4.6648998    4.2917945
C     2.3748270    2.3824799    4.7398085
C    -0.3165636    0.2022692   -4.8899677
C    -0.8480619   -2.1747645   -4.2492072
C    -1.4283779    2.0917184   -3.9170003
C    -3.2777424    1.8788025   -2.2249410
C    -5.6758811   -0.5975961    0.9912404
C    -5.4142659   -2.5494784    2.5605438
C    -3.9733192   -4.4094824    2.0928241
C    -2.5967829   -4.5827308   -0.0068358
C     3.7862284   -3.3140696   -0.8122641
H     4.3826233   -2.3493218   -2.6218709
H     4.2313360    1.1701872   -1.3660064
C     3.5922562    0.3406335   -3.2168401
C     5.9343943    0.2433761   -2.2775082
H     3.2109311   -4.0199554    1.1186153
H     2.9797530   -0.7108900    2.8319389
C     1.7560167   -2.4359714    2.9768848
C     4.2390437   -2.3320211    3.4374982
H     2.9545287    3.6427572   -0.1245605
C     3.5401959    5.6981799   -0.1984601
C     1.2690156    4.7485634   -0.7925974
H     1.2275385    6.5402184    1.4916536
C     1.1131646    5.7374816    3.4672045
H     1.1259714    4.7014511    5.3351701
H     2.8745380    1.6087024    4.1579192
C     3.3302616    2.8061357    5.8678108
C     1.0903450    1.7581069    5.3076904
C    -0.4924498    1.5730158   -4.7972807
H     0.4083041   -0.1937109   -5.5888482
H    -1.4315506   -2.6664504   -3.4709944
C    -1.3659525   -2.6675577   -5.6125528
C     0.6143367   -2.5983606   -4.0472409
H    -1.5690421    3.1631981   -3.8657146
C    -4.4231830    2.4527937   -3.0791061
H    -3.6917060    1.0920401   -1.5969279
C    -2.7215518    2.9504861   -1.2764020
H    -5.2669721   -0.3014019    0.0258420
C    -5.2800646    0.4932545    1.9988277
C    -7.2036425   -0.6854577    0.8423210
C    -4.8758099   -3.7716584    2.9289474
H    -6.1147741   -2.0562267    3.2219601
H    -3.5568729   -5.3628301    2.3913067
H    -2.3872548   -3.9543029   -0.8715039
C    -3.1732139   -5.9123990   -0.5212968
C    -1.2567646   -4.8083248    0.7100625
H     3.8192406   -4.3062735   -1.2443816
H     3.7814036   -0.5106895   -3.8736420
H     3.8410640    1.2466334   -3.7736459
H     2.5277885    0.3595520   -2.9865378
H     6.5573876    0.2019505   -1.3824857
H     6.2101193    1.1372886   -2.8411105
H     6.1854027   -0.6254752   -2.8890878
H     0.9270523   -2.0139021    2.4109383
H     1.5540967   -2.2770478    4.0380255
H     1.7816773   -3.5136780    2.8050595
H     4.3654167   -3.4029372    3.2679787
H     4.0373038   -2.1848826    4.5006167
H     5.1892607   -1.8490287    3.2025147
H     3.1315186    6.6947055   -0.0203619
H     3.8450825    5.6471635   -1.2458918
H     4.4331320    5.5943623    0.4208910
H     0.5469864    3.9601255   -0.5850616
H     1.5619678    4.6769448   -1.8422027
H     0.7774747    5.7131248   -0.6503010
H     0.6039036    6.6046791    3.8682341
H     4.2546504    3.2324212    5.4730935
H     3.5912580    1.9465825    6.4887569
H     2.8735185    3.5561455    6.5163333
H     0.5454106    2.4673543    5.9341126
H     1.3331880    0.8898080    5.9241463
H     0.4305228    1.4337369    4.5035069
H     0.0938248    2.2378374   -5.4189974
H     0.6972843   -3.6866584   -4.0891678
H     0.9913261   -2.2605293   -3.0825953
H    -2.4102314   -2.3958123   -5.7755039
H    -0.7868661   -2.2379059   -6.4323859
H    -1.2828230   -3.7542208   -5.6820996
H     1.2616587   -2.1905488   -4.8260785
H    -4.0744883    3.2795442   -3.7009333
H    -5.2217489    2.8316354   -2.4376922
H    -4.8507927    1.7007233   -3.7448086
H    -1.9373651    2.5411456   -0.6415061
H    -3.5171247    3.3241869   -0.6288214
H    -2.3159562    3.8032804   -1.8241000
H    -5.6798039    0.2830953    2.9929828
H    -5.6738144    1.4610739    1.6810107
H    -4.1961469    0.5728178    2.0746571
H    -7.4941875   -1.4436691    0.1125869
H    -7.6098742    0.2737058    0.5144049
H    -7.6827763   -0.9407107    1.7893424
H    -5.1582637   -4.2270572    3.8696324
H    -3.3699449   -6.6033447    0.3004746
H    -2.4670511   -6.3964631   -1.1991497
H    -4.1123043   -5.7653651   -1.0578153
H    -0.8400358   -3.8619192    1.0515786
H    -0.5398490   -5.2727497    0.0297538
H    -1.3701354   -5.4672539    1.5732465

# Compound 3
# PBE0 Functional
Ge    0.3581348   -0.1794182   -0.6400716
P     0.8188427    1.1172129    1.2104667
P    -1.7091450   -0.6111439    0.2849161
C     2.5751864    1.3222402    1.2292047
C    -2.7075503   -1.2354293   -1.0351266
N     3.6045065    0.5545072    0.7693101
N     3.1280925    2.3749477    1.8945109
N    -2.6919785   -1.0372774   -2.3839592
N    -3.8003348   -2.0006780   -0.7561117
C     4.8889154    1.0092490    1.2920857
C     3.5299916   -0.7605320    0.2287784
C     4.5741856    2.4129680    1.7797883
C     2.4162141    3.4835673    2.4318838
C    -1.8807097   -0.1293221   -3.1216570
C    -3.9086755   -1.5373444   -3.0157297
C    -4.1168765   -2.5680644    0.5100664
C    -4.4853753   -2.4557518   -1.9521173
H     5.6568670    0.9918113    0.5183918
H     5.2138705    0.3548177    2.1090735
C     3.8947492   -0.9441027   -1.1130403
C     3.1994352   -1.8468349    1.0548691
H     5.0415348    2.6417300    2.7391239
H     4.8832501    3.1801185    1.0595447
C     2.0857574    4.5650455    1.6044326
C     2.1262694    3.4918323    3.8023059
C    -0.9453411   -0.6620656   -4.0213846
C    -2.0952517    1.2543099   -3.0192526
H    -3.6822999   -2.0571773   -3.9468968
H    -4.5814774   -0.7033030   -3.2466569
C    -5.0908979   -1.9436568    1.2996417
C    -3.5121388   -3.7698949    0.9029314
H    -5.5675257   -2.3569136   -1.8502691
H    -4.2587583   -3.5108574   -2.1479203
C     3.8886119   -2.2351897   -1.6266450
C     4.3088698    0.2109647   -1.9988974
C     3.1858327   -3.1155697    0.4856717
C     2.9156344   -1.6969883    2.5341309
C     2.3874022    4.5704297    0.1227276
C     1.4611730    5.6637457    2.1825941
C     1.5003171    4.6132993    4.3341280
C     2.4643814    2.3255487    4.7024290
C    -0.2050060    0.2187734   -4.8003613
C    -0.7326176   -2.1528085   -4.1730701
C    -1.3120064    2.0930948   -3.8044213
C    -3.1677017    1.8568461   -2.1374771
C    -5.7377901   -0.6388814    0.8942320
C    -5.4537261   -2.5501241    2.4968383
C    -3.9094615   -4.3384740    2.1072600
C    -2.4543075   -4.4548569    0.0671255
C     3.5231867   -3.3125175   -0.8410902
H     4.1603995   -2.3969140   -2.6632109
H     4.1422146    1.1305999   -1.4338641
C     3.4618963    0.2999585   -3.2651990
C     5.7941483    0.1277625   -2.3523725
H     2.9169908   -3.9668439    1.0998417
H     2.8484707   -0.6313168    2.7574929
C     1.5814929   -2.3152313    2.9404204
C     4.0571209   -2.2882094    3.3635482
H     2.7799524    3.5867264   -0.1417828
C     3.4455042    5.6169343   -0.2242710
C     1.1236854    4.7779956   -0.7079148
H     1.1925845    6.5104839    1.5615930
C     1.1719748    5.6925203    3.5348781
H     1.2630644    4.6392644    5.3913755
H     2.8977692    1.5433039    4.0761349
C     3.5008500    2.7144574    5.7552181
C     1.2110199    1.7416813    5.3501069
C    -0.3752029    1.5859517   -4.6861752
H     0.5269054   -0.1725290   -5.4972585
H    -1.3319858   -2.6467493   -3.4054145
C    -1.2073956   -2.6449296   -5.5404959
C     0.7214128   -2.5526715   -3.9365790
H    -1.4495815    3.1653542   -3.7314666
C    -4.3028550    2.4308260   -2.9873088
H    -3.5758155    1.0609152   -1.5126438
C    -2.6155047    2.9188570   -1.1914843
H    -5.3017032   -0.3398542   -0.0610870
C    -5.4268476    0.4687844    1.8985464
C    -7.2439337   -0.7958702    0.6948272
C    -4.8725988   -3.7386146    2.8985165
H    -6.2001401   -2.0802089    3.1270697
H    -3.4535447   -5.2663776    2.4325658
H    -2.2262017   -3.8067262   -0.7810929
C    -2.9500882   -5.7944579   -0.4758582
C    -1.1549932   -4.6308188    0.8485917
H     3.5111540   -4.3114284   -1.2618187
H     3.6223596   -0.5651188   -3.9133785
H     3.7309451    1.1925936   -3.8358207
H     2.3992311    0.3487899   -3.0234717
H     6.4253671    0.0826450   -1.4621858
H     6.0984174    0.9966544   -2.9412588
H     6.0039530   -0.7659412   -2.9452535
H     0.7593436   -1.8749691    2.3751182
H     1.3944330   -2.1366456    4.0019411
H     1.5741411   -3.3965298    2.7838224
H     4.1497620   -3.3635642    3.1931357
H     3.8712089   -2.1358583    4.4295395
H     5.0193763   -1.8335339    3.1175948
H     3.0875842    6.6251530   -0.0019407
H     3.6881038    5.5763342   -1.2889038
H     4.3669442    5.4651955    0.3423116
H     0.3730555    4.0270678   -0.4603392
H     1.3543509    4.6939648   -1.7727817
H     0.6930261    5.7680105   -0.5391777
H     0.6851053    6.5589463    3.9671533
H     4.4153145    3.0984686    5.2972261
H     3.7657588    1.8506448    6.3696305
H     3.1161232    3.4902588    6.4215884
H     0.7383691    2.4609051    6.0234386
H     1.4653371    0.8564448    5.9383252
H     0.4828013    1.4532851    4.5908411
H     0.2185610    2.2592462   -5.2934774
H     0.8205537   -3.6410086   -3.9608774
H     1.0746490   -2.1925791   -2.9691925
H    -2.2559293   -2.3998755   -5.7240183
H    -0.6213564   -2.1902282   -6.3429384
H    -1.0933562   -3.7291318   -5.6179962
H     1.3776663   -2.1452198   -4.7097898
H    -3.9471543    3.2506488   -3.6163040
H    -5.0962119    2.8240229   -2.3470282
H    -4.7391582    1.6780022   -3.6475995
H    -1.8242850    2.5077524   -0.5635155
H    -3.4088568    3.2861403   -0.5363286
H    -2.2178911    3.7774949   -1.7379298
H    -5.8546309    0.2475260    2.8794436
H    -5.8497381    1.4177569    1.5594893
H    -4.3495437    0.5936640    2.0158098
H    -7.4742080   -1.5671676   -0.0436504
H    -7.6837817    0.1440126    0.3530050
H    -7.7412528   -1.0741722    1.6269964
H    -5.1676665   -4.1973850    3.8350490
H    -3.1695818   -6.4913673    0.3366395
H    -2.1884534   -6.2533641   -1.1109819
H    -3.8623526   -5.6811249   -1.0659233
H    -0.8040849   -3.6711598    1.2286765
H    -0.3790695   -5.0487364    0.2024400
H    -1.2877574   -5.3114556    1.6931124

# Compound 3
# TPSSh Functional
Ge    0.3645606   -0.1852770   -0.6650751
P     0.8327230    1.1042725    1.2026366
P    -1.7174297   -0.6090609    0.2676597
C     2.5953392    1.3263406    1.2346233
C    -2.7369864   -1.2389008   -1.0438370
N     3.6451878    0.5772734    0.7625751
N     3.1353720    2.3783535    1.9297097
N    -2.7182486   -1.0669388   -2.4049209
N    -3.8517033   -1.9859619   -0.7498210
C     4.9284190    1.0364527    1.3178668
C     3.5902589   -0.7495232    0.2230149
C     4.5942674    2.4345357    1.8251706
C     2.4143077    3.4952782    2.4652792
C    -1.9154048   -0.1522755   -3.1635124
C    -3.9517513   -1.5638351   -3.0339012
C    -4.1691396   -2.5646767    0.5246894
C    -4.5403797   -2.4613085   -1.9516512
H     5.7046664    1.0356812    0.5532966
H     5.2406778    0.3702149    2.1288677
C     3.9992304   -0.9387565   -1.1099017
C     3.2505384   -1.8372241    1.0508905
H     5.0466192    2.6521881    2.7935198
H     4.8954375    3.2163780    1.1192264
C     2.0884885    4.5811448    1.6318648
C     2.1420888    3.5163855    3.8445626
C    -1.0011496   -0.6877647   -4.0902640
C    -2.1411518    1.2342596   -3.0665493
H    -3.7258690   -2.1009381   -3.9547223
H    -4.6117458   -0.7236727   -3.2757212
C    -5.1656221   -1.9580425    1.3091274
C    -3.5579058   -3.7701527    0.9166619
H    -5.6208614   -2.3505343   -1.8520415
H    -4.3162507   -3.5194192   -2.1254427
C     4.0042331   -2.2359158   -1.6213590
C     4.4670735    0.2123796   -1.9837279
C     3.2480945   -3.1117946    0.4828633
C     2.9719735   -1.6841796    2.5371953
C     2.3820356    4.5882822    0.1405251
C     1.4881558    5.6968443    2.2157925
C     1.5376614    4.6543329    4.3789096
C     2.4949633    2.3590374    4.7626795
C    -0.2817390    0.1967574   -4.8930613
C    -0.8023602   -2.1855770   -4.2603036
C    -1.3846034    2.0758193   -3.8826215
C    -3.2025156    1.8382438   -2.1623253
C    -5.8357520   -0.6565909    0.9074267
C    -5.5413691   -2.5851935    2.4976613
C    -3.9678335   -4.3562653    2.1140850
C    -2.4931908   -4.4539883    0.0779963
C     3.6130741   -3.3135903   -0.8406836
H     4.3087603   -2.3996433   -2.6486192
H     4.2812032    1.1380131   -1.4359974
C     3.6930814    0.2984059   -3.3056669
C     5.9755997    0.1041779   -2.2645396
H     2.9717423   -3.9614913    1.0958196
H     2.9058551   -0.6194218    2.7630327
C     1.6384052   -2.3127005    2.9612654
C     4.1311737   -2.2824440    3.3554206
H     2.7462569    3.5975721   -0.1380114
C     3.4683156    5.6225210   -0.2022196
C     1.1094708    4.8489883   -0.6798674
H     1.2281592    6.5467401    1.5956807
C     1.2170311    5.7392586    3.5759158
H     1.3181666    4.6894317    5.4391317
H     2.9108034    1.5610180    4.1449664
C     3.5641909    2.7788932    5.7851779
C     1.2523828    1.7904449    5.4661058
C    -0.4593856    1.5683867   -4.7834848
H     0.4292806   -0.1955853   -5.6109029
H    -1.3877514   -2.6843693   -3.4860833
C    -1.3162379   -2.6508348   -5.6337292
C     0.6613873   -2.6088378   -4.0690244
H    -1.5368483    3.1466457   -3.8201240
C    -4.3568420    2.4190310   -2.9985257
H    -3.6041408    1.0448646   -1.5309371
C    -2.6316849    2.9084495   -1.2215036
H    -5.3963374   -0.3414262   -0.0405377
C    -5.5575585    0.4533837    1.9328793
C    -7.3469616   -0.8425346    0.6948369
C    -4.9534125   -3.7755010    2.8980511
H    -6.3050482   -2.1335205    3.1196259
H    -3.5088217   -5.2840015    2.4361352
H    -2.2571877   -3.7987524   -0.7615953
C    -3.0050198   -5.7923640   -0.4793885
C    -1.1916783   -4.6582183    0.8670479
H     3.6096908   -4.3144696   -1.2578916
H     3.8694110   -0.5846371   -3.9249447
H     4.0286798    1.1716370   -3.8711656
H     2.6204085    0.3847011   -3.1291673
H     6.5628320    0.0739123   -1.3442118
H     6.3138125    0.9547851   -2.8614307
H     6.1967380   -0.8079971   -2.8234713
H     0.8085082   -1.8652770    2.4136559
H     1.4732669   -2.1442654    4.0283720
H     1.6339433   -3.3923047    2.7916585
H     4.2008685   -3.3608839    3.1947199
H     3.9697018   -2.1101829    4.4225805
H     5.0939924   -1.8460945    3.0786056
H     3.1363932    6.6314615    0.0545509
H     3.6924242    5.6031413   -1.2718965
H     4.3943502    5.4316359    0.3453140
H     0.3449811    4.1078459   -0.4472997
H     1.3318715    4.7929484   -1.7488965
H     0.7042328    5.8434102   -0.4755159
H     0.7525756    6.6173046    4.0088175
H     4.4551954    3.1729470    5.2902816
H     3.8617098    1.9271674    6.4019384
H     3.1854635    3.5588127    6.4505515
H     0.7923347    2.5329439    6.1235807
H     1.5310146    0.9301771    6.0809017
H     0.5089506    1.4670515    4.7362195
H     0.1122270    2.2437011   -5.4092957
H     0.7465789   -3.6967803   -4.1405379
H     1.0352465   -2.2941895   -3.0941855
H    -2.3587850   -2.3673027   -5.7955929
H    -0.7271357   -2.2002008   -6.4360906
H    -1.2361315   -3.7369826   -5.7268351
H     1.3032295   -2.1730378   -4.8392605
H    -4.0069699    3.2441964   -3.6237368
H    -5.1409040    2.8031547   -2.3409235
H    -4.7998480    1.6684758   -3.6580055
H    -1.8391979    2.4943676   -0.5969038
H    -3.4235333    3.2800230   -0.5665526
H    -2.2323602    3.7603264   -1.7781844
H    -5.9918427    0.2106090    2.9062014
H    -6.0001326    1.3944534    1.5961237
H    -4.4843094    0.6004458    2.0606078
H    -7.5545984   -1.6123947   -0.0524220
H    -7.8010684    0.0939825    0.3607481
H    -7.8433796   -1.1404476    1.6215963
H    -5.2650894   -4.2527928    3.8201740
H    -3.2235701   -6.4930083    0.3297612
H    -2.2519257   -6.2503489   -1.1256252
H    -3.9228583   -5.6640629   -1.0575299
H    -0.8278092   -3.7073772    1.2550874
H    -0.4229445   -5.0821629    0.2157811
H    -1.3370721   -5.3460943    1.7044756

# Compound 4
# BP86 Functional
Sn    0.5385953   -0.2942535   -0.9144136
P     0.9803899    1.1226875    1.1461967
P    -1.7180898   -0.7572251    0.1546359
C     2.7312736    1.3693314    1.2962401
C    -2.8322408   -1.3250093   -1.1040481
N     3.8303905    0.6363553    0.8851844
N     3.2170484    2.4316484    2.0360425
N    -2.8968257   -1.1292633   -2.4725289
N    -3.9601500   -2.0432153   -0.7531076
C     5.0663218    1.1066494    1.5369383
C     3.8325822   -0.6719875    0.2965067
C     4.6812976    2.5063384    2.0173230
C     2.4415391    3.5488787    2.4955648
C    -2.0874816   -0.2473683   -3.2632475
C    -4.2012618   -1.5495350   -3.0159423
C    -4.2151136   -2.6152307    0.5382362
C    -4.7435324   -2.4652673   -1.9180581
H     5.9066638    1.1127345    0.8302599
H     5.3296332    0.4396823    2.3771344
C     4.2727118   -0.8007437   -1.0427847
C     3.5028065   -1.8070224    1.0772293
H     5.0795689    2.7402033    3.0145903
H     5.0231726    3.2926951    1.3201563
C     2.1926432    4.6349223    1.6249209
C     2.0101439    3.5679624    3.8410956
C    -1.2080743   -0.8196623   -4.2134837
C    -2.2503097    1.1560839   -3.1602387
H    -4.0803996   -2.0618779   -3.9795523
H    -4.8479670   -0.6682991   -3.1747309
C    -5.0730998   -1.9281547    1.4265046
C    -3.6721949   -3.8791964    0.8648335
H    -5.8199053   -2.3300299   -1.7421809
H    -4.5652037   -3.5325530   -2.1426845
C     4.3455858   -2.0853206   -1.5961610
C     4.6878556    0.4023848   -1.8796834
C     3.5748748   -3.0658924    0.4665760
C     3.1322130   -1.7158271    2.5521847
C     2.6345352    4.6329967    0.1678463
C     1.5064902    5.7443857    2.1341690
C     1.3240898    4.7001802    4.2989981
C     2.2491063    2.4006888    4.7875557
C    -0.4685656    0.0403854   -5.0351152
C    -1.0668618   -2.3266620   -4.3837951
C    -1.4716162    1.9691942   -3.9941071
C    -3.2682060    1.8036442   -2.2298494
C    -5.6508760   -0.5587333    1.1002287
C    -5.3791735   -2.5349241    2.6513730
C    -4.0114931   -4.4423947    2.1013431
C    -2.7379223   -4.6338540   -0.0712473
C     3.9890055   -3.2087900   -0.8557414
H     4.6762907   -2.2050918   -2.6291018
H     4.4191051    1.3027704   -1.3075073
C     3.9416904    0.4703760   -3.2228876
C     6.2115450    0.4183757   -2.1127005
H     3.3128986   -3.9530380    1.0453615
H     3.0028265   -0.6534288    2.8024686
C     1.7981976   -2.4107154    2.8697566
C     4.2636790   -2.2832649    3.4332402
H     3.0923029    3.6554818   -0.0423316
C     3.6873058    5.7231703   -0.1069838
C     1.4342385    4.7755713   -0.7842897
H     1.3012382    6.5926080    1.4784718
C     1.0756342    5.7817817    3.4582351
H     0.9746536    4.7314035    5.3325267
H     2.8106030    1.6374556    4.2289530
C     3.0951862    2.8150162    6.0051302
C     0.9203733    1.7592787    5.2271835
C    -0.5867974    1.4225412   -4.9208359
H     0.2197816   -0.3814693   -5.7692496
H    -1.6257259   -2.7990617   -3.5623817
C    -1.6851728   -2.7937274   -5.7163515
C     0.3936151   -2.7968789   -4.2771833
H    -1.5713395    3.0534785   -3.9233289
C    -4.4335195    2.4106869   -3.0371206
H    -3.6751723    1.0189742   -1.5766811
C    -2.6385024    2.8623215   -1.3103700
H    -5.2743950   -0.2743362    0.1067940
C    -5.1595875    0.5069368    2.0963804
C    -7.1886500   -0.5883700    1.0332085
C    -4.8575267   -3.7810900    2.9885556
H    -6.0340494   -2.0181999    3.3553039
H    -3.6005654   -5.4155671    2.3761403
H    -2.5543991   -3.9950579   -0.9473742
C    -3.3697745   -5.9499124   -0.5627313
C    -1.3705309   -4.8916630    0.5853763
H     4.0412910   -4.2008941   -1.3073042
H     4.2154466   -0.3694472   -3.8790118
H     4.1981083    1.4000544   -3.7524336
H     2.8531341    0.4429213   -3.0738708
H     6.7737011    0.3885961   -1.1680587
H     6.5095486    1.3255922   -2.6593423
H     6.5264456   -0.4511859   -2.7091130
H     0.9811633   -1.9832172    2.2733050
H     1.5471397   -2.2775088    3.9321951
H     1.8471075   -3.4924168    2.6748048
H     4.4070896   -3.3586347    3.2494854
H     4.0206497   -2.1543698    4.4984432
H     5.2248189   -1.7850197    3.2385467
H     3.2697074    6.7282352    0.0541864
H     4.0344777    5.6695483   -1.1496752
H     4.5626305    5.6207257    0.5511772
H     0.6996198    3.9807505   -0.5992739
H     1.7666339    4.7036754   -1.8305843
H     0.9350307    5.7479858   -0.6578745
H     0.5407532    6.6554713    3.8343996
H     4.0539887    3.2601415    5.7014578
H     3.3088245    1.9420075    6.6396701
H     2.5684781    3.5546738    6.6265222
H     0.3088519    2.4666758    5.8076243
H     1.1107204    0.8819533    5.8634409
H     0.3381829    1.4348475    4.3541193
H     0.0057583    2.0767532   -5.5625453
H     0.4423935   -3.8953235   -4.3169857
H     0.8503495   -2.4613889   -3.3355675
H    -2.7365479   -2.4859345   -5.8128087
H    -1.1395411   -2.3689170   -6.5723534
H    -1.6401719   -3.8898479   -5.8008206
H     1.0037403   -2.4087800   -5.1065513
H    -4.0824343    3.2298583   -3.6824045
H    -5.1962588    2.8211342   -2.3587680
H    -4.9169370    1.6647635   -3.6850664
H    -1.8351969    2.4261673   -0.7016712
H    -3.3987355    3.2683073   -0.6271847
H    -2.2263405    3.7053168   -1.8847121
H    -5.5165058    0.2959274    3.1158372
H    -5.5358622    1.5005185    1.8101219
H    -4.0620567    0.5441690    2.1150488
H    -7.5502154   -1.3307936    0.3067454
H    -7.5797137    0.3968782    0.7384459
H    -7.6266416   -0.8405922    2.0105056
H    -5.1072875   -4.2373102    3.9479671
H    -3.5425701   -6.6440091    0.2733042
H    -2.7048868   -6.4522019   -1.2813234
H    -4.3387839   -5.7785035   -1.0541763
H    -0.9160984   -3.9468866    0.9119250
H    -0.6887912   -5.3756414   -0.1297913
H    -1.4636394   -5.5539206    1.4591514

# Compound 4
# PBE Functional
Sn    0.5045338   -0.2745213   -0.8600031
P     0.9569118    1.1312273    1.1975663
P    -1.7530783   -0.7322733    0.1944517
C     2.7121622    1.3657196    1.2933948
C    -2.8242048   -1.3135349   -1.0935304
N     3.7907523    0.6200506    0.8553984
N     3.2280226    2.4289454    2.0055122
N    -2.8524186   -1.1156397   -2.4615963
N    -3.9473785   -2.0494567   -0.7763411
C     5.0471477    1.0846204    1.4655325
C     3.7589408   -0.6927822    0.2822154
C     4.6887440    2.4904530    1.9457209
C     2.4707655    3.5442192    2.4911925
C    -2.0346890   -0.2177215   -3.2215598
C    -4.1315361   -1.5559697   -3.0415708
C    -4.2285327   -2.6169063    0.5088860
C    -4.6912204   -2.4799482   -1.9605085
H     5.8675514    1.0788590    0.7351014
H     5.3297603    0.4224145    2.3040938
C     4.1746989   -0.8439913   -1.0621352
C     3.4113940   -1.8120662    1.0773521
H     5.1175719    2.7269824    2.9305496
H     5.0178922    3.2700821    1.2338898
C     2.1632376    4.6159881    1.6230621
C     2.1114861    3.5718748    3.8567164
C    -1.1303644   -0.7703464   -4.1596156
C    -2.2034959    1.1829484   -3.0961423
H    -3.9758440   -2.0669191   -4.0014922
H    -4.7880527   -0.6848740   -3.2196639
C    -5.1392337   -1.9489135    1.3567554
C    -3.6514724   -3.8546574    0.8715993
H    -5.7746430   -2.3588123   -1.8154199
H    -4.4931393   -3.5454714   -2.1805897
C     4.2075637   -2.1341939   -1.6048446
C     4.6003871    0.3406716   -1.9176704
C     3.4403862   -3.0767177    0.4761709
C     3.0652176   -1.7000755    2.5553927
C     2.5310742    4.6022395    0.1470452
C     1.4909758    5.7218441    2.1566298
C     1.4387426    4.7008519    4.3397452
C     2.4080419    2.4120114    4.7937135
C    -0.3764251    0.1059102   -4.9494056
C    -0.9702602   -2.2726305   -4.3443716
C    -1.4061558    2.0124462   -3.8946722
C    -3.2427285    1.8120837   -2.1788934
C    -5.7450846   -0.6030908    0.9923847
C    -5.4671594   -2.5500127    2.5780578
C    -4.0149657   -4.4141462    2.1022861
C    -2.6562742   -4.5830987   -0.0189101
C     3.8314685   -3.2412960   -0.8502921
H     4.5188563   -2.2711822   -2.6422386
H     4.3645378    1.2536650   -1.3494016
C     3.8295958    0.4139099   -3.2450484
C     6.1169103    0.3162396   -2.1816147
H     3.1625564   -3.9521193    1.0663482
H     2.9560062   -0.6332854    2.7978478
C     1.7266918   -2.3687863    2.9006826
C     4.1997623   -2.2768575    3.4228002
H     2.9804442    3.6234665   -0.0774997
C     3.5656542    5.6905990   -0.1868271
C     1.2865192    4.7346956   -0.7452258
H     1.2397595    6.5606351    1.5040339
C     1.1320870    5.7689680    3.5014087
H     1.1446328    4.7400896    5.3906558
H     2.9605797    1.6566261    4.2147357
C     3.2928697    2.8392741    5.9756917
C     1.1089820    1.7492431    5.2815342
C    -0.4997693    1.4850250   -4.8110712
H     0.3313808   -0.3007920   -5.6742936
H    -1.5423397   -2.7616276   -3.5410144
C    -1.5513571   -2.7295612   -5.6947406
C     0.4910725   -2.7288193   -4.2102904
H    -1.5090075    3.0954934   -3.8042247
C    -4.3946015    2.4185416   -3.0021228
H    -3.6577517    1.0180663   -1.5417159
C    -2.6392562    2.8628921   -1.2355515
H    -5.3549328   -0.3256439    0.0015540
C    -5.3012212    0.4909591    1.9773583
C    -7.2774334   -0.6748210    0.8923671
C    -4.9148956   -3.7725881    2.9495906
H    -6.1633231   -2.0469403    3.2523770
H    -3.5793493   -5.3686784    2.4050106
H    -2.4576495   -3.9448472   -0.8926874
C    -3.2244451   -5.9203015   -0.5243676
C    -1.3103767   -4.7899017    0.6941717
H     3.8511054   -4.2385560   -1.2942663
H     4.0645117   -0.4426080   -3.8953217
H     4.1038418    1.3286640   -3.7921228
H     2.7434688    0.4212130   -3.0745102
H     6.6987780    0.2850097   -1.2486534
H     6.4255696    1.2081312   -2.7477009
H     6.3971741   -0.5693864   -2.7722631
H     0.9070237   -1.9331849    2.3129675
H     1.4956751   -2.2196372    3.9660057
H     1.7533922   -3.4536489    2.7169715
H     4.3244591   -3.3557341    3.2441097
H     3.9733402   -2.1375853    4.4907410
H     5.1655552   -1.7938823    3.2114944
H     3.1564436    6.6962593   -0.0065779
H     3.8562608    5.6333176   -1.2468302
H     4.4749916    5.5899943    0.4243321
H     0.5614965    3.9420249   -0.5157141
H     1.5677721    4.6501507   -1.8060622
H     0.7944828    5.7095492   -0.6064710
H     0.6070843    6.6408541    3.8964348
H     4.2357392    3.2921196    5.6344231
H     3.5382246    1.9703328    6.6047978
H     2.7829101    3.5765986    6.6139844
H     0.5088622    2.4468159    5.8858262
H     1.3376511    0.8738135    5.9085390
H     0.4987525    1.4170965    4.4301721
H     0.1066896    2.1529315   -5.4258618
H     0.5513953   -3.8266253   -4.2603244
H     0.9247666   -2.3983263   -3.2555853
H    -2.6041723   -2.4335098   -5.8125977
H    -0.9908742   -2.2869354   -6.5323505
H    -1.4904500   -3.8241541   -5.7921056
H     1.1151779   -2.3267773   -5.0229976
H    -4.0374235    3.2486731   -3.6303966
H    -5.1748492    2.8146595   -2.3346446
H    -4.8581140    1.6762918   -3.6691108
H    -1.8409352    2.4259681   -0.6199928
H    -3.4149987    3.2497718   -0.5579800
H    -2.2272241    3.7199535   -1.7897854
H    -5.6727653    0.2878666    2.9935031
H    -5.6967456    1.4699798    1.6661785
H    -4.2050724    0.5563319    2.0171692
H    -7.6016998   -1.4400000    0.1712859
H    -7.6877238    0.2943492    0.5708438
H    -7.7317963   -0.9216025    1.8638888
H    -5.1828251   -4.2255482    3.9061525
H    -3.4150044   -6.6123698    0.3098771
H    -2.5123370   -6.4083840   -1.2069723
H    -4.1745069   -5.7820584   -1.0618428
H    -0.9000039   -3.8274042    1.0289618
H    -0.5845966   -5.2567790    0.0109798
H    -1.4167393   -5.4480368    1.5699827

# Compound 4
# TPSS Functional
Sn    0.5097724   -0.2728026   -0.8740345
P     0.9566617    1.1327020    1.1793757
P    -1.7378865   -0.7408335    0.1858060
C     2.7105222    1.3737444    1.2920899
C    -2.8235106   -1.3202309   -1.0913761
N     3.7955690    0.6349166    0.8620667
N     3.2139075    2.4337043    2.0179046
N    -2.8637954   -1.1279390   -2.4588262
N    -3.9494443   -2.0451678   -0.7591583
C     5.0500210    1.1010424    1.4872075
C     3.7717275   -0.6785692    0.2793936
C     4.6805072    2.5027843    1.9746957
C     2.4423786    3.5542847    2.4845059
C    -2.0439053   -0.2349635   -3.2301798
C    -4.1545683   -1.5639497   -3.0293985
C    -4.2076765   -2.6223536    0.5324563
C    -4.7115576   -2.4785970   -1.9374276
H     5.8672356    1.1041464    0.7616152
H     5.3253388    0.4360021    2.3173427
C     4.2089934   -0.8206444   -1.0565105
C     3.4128771   -1.8003495    1.0620398
H     5.0906186    2.7307017    2.9629709
H     5.0098007    3.2838500    1.2748269
C     2.1731383    4.6295224    1.6113568
C     2.0359990    3.5785916    3.8344979
C    -1.1582987   -0.7970683   -4.1765995
C    -2.1993747    1.1651263   -3.1041136
H    -4.0036712   -2.0797790   -3.9810401
H    -4.8013165   -0.6932628   -3.2050483
C    -5.0771454   -1.9454814    1.4123654
C    -3.6503379   -3.8760362    0.8617927
H    -5.7856978   -2.3452589   -1.7786019
H    -4.5224624   -3.5402670   -2.1507922
C     4.2478970   -2.1059408   -1.6074992
C     4.6540921    0.3689778   -1.8978105
C     3.4496205   -3.0602252    0.4538874
C     3.0502448   -1.6973764    2.5382142
C     2.5901393    4.6180854    0.1469696
C     1.4912320    5.7378848    2.1241072
C     1.3548467    4.7096589    4.2976761
C     2.2967671    2.4162909    4.7816257
C    -0.4026035    0.0702908   -4.9725555
C    -1.0182470   -2.3022174   -4.3671360
C    -1.4025540    1.9861573   -3.9100899
C    -3.2295765    1.8030806   -2.1802494
C    -5.6657323   -0.5815909    1.0818241
C    -5.3855520   -2.5552732    2.6332847
C    -3.9916569   -4.4438942    2.0937622
C    -2.6940408   -4.6152930   -0.0644377
C     3.8590077   -3.2165191   -0.8669349
H     4.5760106   -2.2347778   -2.6356347
H     4.4326859    1.2758125   -1.3253151
C     3.8869097    0.4616559   -3.2304219
C     6.1735965    0.3216559   -2.1641242
H     3.1655741   -3.9351540    1.0325040
H     2.9370792   -0.6380566    2.7864343
C     1.7104097   -2.3809182    2.8646873
C     4.1788946   -2.2842549    3.4138061
H     3.0445149    3.6452984   -0.0657108
C     3.6332217    5.7140863   -0.1515569
C     1.3717709    4.7598313   -0.7854786
H     1.2700239    6.5764618    1.4684555
C     1.0859504    5.7826500    3.4544967
H     1.0259469    4.7460789    5.3332596
H     2.8293832    1.6448823    4.2163275
C     3.1852692    2.8381232    5.9683837
C     0.9760140    1.7949569    5.2772415
C    -0.5102640    1.4494756   -4.8335236
H     0.2893431   -0.3427838   -5.7018632
H    -1.5999295   -2.7877985   -3.5766738
C    -1.5908986   -2.7434452   -5.7306274
C     0.4412319   -2.7750643   -4.2271863
H    -1.4956968    3.0653339   -3.8211692
C    -4.3826426    2.4197670   -3.0021847
H    -3.6441673    1.0181403   -1.5409641
C    -2.6118681    2.8608965   -1.2482702
H    -5.2736412   -0.2830254    0.1044736
C    -5.2172564    0.4822887    2.1028636
C    -7.2031704   -0.6361600    0.9840520
C    -4.8527679   -3.7944329    2.9729379
H    -6.0480088   -2.0472798    3.3297674
H    -3.5716288   -5.4079195    2.3700619
H    -2.5086525   -3.9784601   -0.9351565
C    -3.2998784   -5.9446087   -0.5589582
C    -1.3318470   -4.8570040    0.6141456
H     3.8836773   -4.2064511   -1.3152354
H     4.1095914   -0.3952428   -3.8768239
H     4.1812219    1.3700151   -3.7692381
H     2.8060135    0.4875329   -3.0616872
H     6.7505460    0.2758228   -1.2339055
H     6.4915230    1.2100108   -2.7223854
H     6.4350291   -0.5613616   -2.7586297
H     0.8983241   -1.9478027    2.2742369
H     1.4716616   -2.2437644    3.9254726
H     1.7528780   -3.4588932    2.6701252
H     4.3026203   -3.3565324    3.2233007
H     3.9393954   -2.1554754    4.4757522
H     5.1415666   -1.7992209    3.2170679
H     3.2132688    6.7115836    0.0208946
H     3.9528585    5.6610519   -1.1989481
H     4.5195816    5.6127757    0.4846768
H     0.6443482    3.9683788   -0.5863576
H     1.6891493    4.6876996   -1.8325775
H     0.8802947    5.7303010   -0.6496045
H     0.5555775    6.6528058    3.8326448
H     4.1401411    3.2543264    5.6283408
H     3.3958507    1.9754140    6.6110841
H     2.6900806    3.5992489    6.5820999
H     0.3997549    2.5146902    5.8704795
H     1.1828156    0.9255883    5.9126711
H     0.3619876    1.4708853    4.4321161
H     0.0949166    2.1080922   -5.4511731
H     0.4881434   -3.8687865   -4.2878277
H     0.8674522   -2.4574388   -3.2706345
H    -2.6361386   -2.4383010   -5.8515542
H    -1.0194799   -2.2987401   -6.5536145
H    -1.5367880   -3.8335629   -5.8333092
H     1.0684155   -2.3703695   -5.0300790
H    -4.0183622    3.2402717   -3.6310470
H    -5.1508999    2.8234651   -2.3324800
H    -4.8537071    1.6815222   -3.6608395
H    -1.8168385    2.4248835   -0.6369062
H    -3.3805407    3.2574336   -0.5752527
H    -2.1999471    3.7034917   -1.8157844
H    -5.5948019    0.2514003    3.1059480
H    -5.6058192    1.4669677    1.8170925
H    -4.1258400    0.5381046    2.1467054
H    -7.5332382   -1.3686235    0.2388906
H    -7.6016448    0.3450970    0.7011256
H    -7.6499852   -0.9144962    1.9453604
H    -5.1041143   -4.2523857    3.9261602
H    -3.4792592   -6.6291760    0.2779080
H    -2.6145237   -6.4399238   -1.2566480
H    -4.2563384   -5.7876537   -1.0700628
H    -0.8952861   -3.9098132    0.9422329
H    -0.6403351   -5.3355742   -0.0894273
H    -1.4346123   -5.5151839    1.4847258

# Compound 4
# B3LYP Functional
Sn    0.4461168   -0.2140524   -0.8045356
P     0.9905850    1.1580774    1.2590002
P    -1.8533777   -0.6513242    0.1762038
C     2.7503089    1.3688698    1.3283498
C    -2.8896552   -1.2804737   -1.1190426
N     3.8103757    0.6038353    0.8957236
N     3.2835711    2.4340324    2.0132278
N    -2.9125468   -1.0932941   -2.4828329
N    -3.9833707   -2.0520928   -0.8055653
C     5.0838615    1.0712712    1.4616973
C     3.7757740   -0.7111961    0.3257556
C     4.7430709    2.4740901    1.9511866
C     2.5620011    3.5550109    2.5398126
C    -2.1147032   -0.1973540   -3.2687457
C    -4.1576418   -1.5986654   -3.0786324
C    -4.2872489   -2.6215645    0.4750803
C    -4.7108252   -2.5089965   -1.9882588
H     5.8729478    1.0658979    0.7106636
H     5.3952288    0.4169849    2.2828612
C     4.1641102   -0.8668082   -1.0206833
C     3.4644950   -1.8265112    1.1307145
H     5.1734036    2.6949349    2.9289133
H     5.0793353    3.2481001    1.2523176
C     2.2574570    4.6461180    1.7045336
C     2.2527039    3.5748064    3.9126844
C    -1.1840742   -0.7485783   -4.1736666
C    -2.3436617    1.1932114   -3.2118369
H    -3.9611892   -2.1282176   -4.0097192
H    -4.8345780   -0.7665913   -3.3001527
C    -5.2618826   -1.9997542    1.2769100
C    -3.6802042   -3.8297150    0.8660518
H    -5.7880771   -2.3998322   -1.8557798
H    -4.5021380   -3.5665409   -2.1865723
C     4.1977879   -2.1544425   -1.5539761
C     4.5770047    0.3110368   -1.8937151
C     3.4934000   -3.0889595    0.5389009
C     3.1561149   -1.7174619    2.6178934
C     2.5887803    4.6658138    0.2197564
C     1.6388422    5.7572804    2.2745383
C     1.6353368    4.7116903    4.4326465
C     2.5757552    2.4127258    4.8403761
C    -0.4660652    0.1202638   -4.9940613
C    -0.9629297   -2.2495939   -4.3095937
C    -1.5837519    2.0159740   -4.0429540
C    -3.4119484    1.8246649   -2.3277033
C    -5.9255291   -0.6893725    0.8830384
C    -5.6212602   -2.6141401    2.4759669
C    -4.0750625   -4.4018914    2.0740474
C    -2.6265025   -4.5303269    0.0215333
C     3.8528343   -3.2560614   -0.7888739
H     4.4885597   -2.2961892   -2.5871895
H     4.3385927    1.2228641   -1.3444369
C     3.8121621    0.3665458   -3.2246821
C     6.0926287    0.3013049   -2.1637662
H     3.2428141   -3.9588169    1.1327096
H     3.0516962   -0.6620867    2.8654330
C     1.8315171   -2.3925909    2.9993601
C     4.3126702   -2.2853534    3.4605214
H     2.9731538    3.6826820   -0.0519787
C     3.6799142    5.7031549   -0.0970184
C     1.3392426    4.9049004   -0.6411997
H     1.3959650    6.6088428    1.6513339
C     1.3312668    5.7952022    3.6249065
H     1.3860616    4.7486744    5.4858684
H     2.9763182    1.6048414    4.2277752
C     3.6527908    2.7984931    5.8689556
C     1.3188330    1.8679196    5.5363799
C    -0.6530554    1.4906106   -4.9249506
H     0.2573843   -0.2812625   -5.6921079
H    -1.4935479   -2.7340264   -3.4886799
C    -1.5468186   -2.7806652   -5.6309012
C     0.5159719   -2.6484292   -4.1947089
H    -1.7336665    3.0874155   -4.0080285
C    -4.5828498    2.3562241   -3.1741718
H    -3.8021077    1.0532365   -1.6655444
C    -2.8539074    2.9360215   -1.4268948
H    -5.4799214   -0.3670171   -0.0581551
C    -5.6534444    0.4164121    1.9148987
C    -7.4351304   -0.8642063    0.6496180
C    -5.0372711   -3.8055109    2.8733252
H    -6.3697357   -2.1524031    3.1079619
H    -3.6214962   -5.3305015    2.3965014
H    -2.3899904   -3.8836862   -0.8233182
C    -3.1478786   -5.8646329   -0.5376381
C    -1.3186630   -4.7387403    0.7991956
H     3.8716046   -4.2475209   -1.2249456
H     4.0439629   -0.4950613   -3.8551296
H     4.0970041    1.2639003   -3.7798786
H     2.7336633    0.3869149   -3.0651566
H     6.6760345    0.2858238   -1.2410467
H     6.3811645    1.1877709   -2.7342961
H     6.3801623   -0.5776251   -2.7458601
H     0.9987333   -1.9659510    2.4410615
H     1.6321941   -2.2472171    4.0633526
H     1.8590458   -3.4687957    2.8149427
H     4.4397732   -3.3570091    3.2902808
H     4.1113179   -2.1396193    4.5244771
H     5.2628188   -1.8008653    3.2254536
H     3.3359689    6.7177223    0.1174451
H     3.9520991    5.6611204   -1.1545483
H     4.5830803    5.5319459    0.4931576
H     0.5808818    4.1494381   -0.4355418
H     1.5969907    4.8543849   -1.7019671
H     0.9040595    5.8893559   -0.4539468
H     0.8530405    6.6705081    4.0471968
H     4.5613309    3.1612987    5.3830239
H     3.9207452    1.9383525    6.4875644
H     3.3011157    3.5895627    6.5352704
H     0.8765508    2.6100850    6.2050102
H     1.5686214    0.9911281    6.1391288
H     0.5653619    1.5751805    4.8045234
H    -0.0795184    2.1498045   -5.5655748
H     0.6098612   -3.7369244   -4.2161926
H     0.9548335   -2.2845339   -3.2655814
H    -2.6053576   -2.5372952   -5.7388786
H    -1.0234871   -2.3514286   -6.4886643
H    -1.4402096   -3.8669575   -5.6844563
H     1.1054452   -2.2524393   -5.0252745
H    -4.2568667    3.1572937   -3.8416142
H    -5.3651919    2.7595118   -2.5263459
H    -5.0262519    1.5731768   -3.7930301
H    -2.0546118    2.5592939   -0.7893410
H    -3.6438112    3.3242758   -0.7795841
H    -2.4672530    3.7740879   -2.0111281
H    -6.0994152    0.1750983    2.8827348
H    -6.0851958    1.3629426    1.5794821
H    -4.5817377    0.5591742    2.0580421
H    -7.6401899   -1.6428891   -0.0886951
H    -7.8772087    0.0690288    0.2919123
H    -7.9513680   -1.1417054    1.5714433
H    -5.3302537   -4.2698272    3.8072315
H    -3.3559364   -6.5758256    0.2651694
H    -2.4056988   -6.3172105   -1.2000327
H    -4.0721119   -5.7302113   -1.1037776
H    -0.9474220   -3.7913948    1.1895947
H    -0.5535203   -5.1623865    0.1441856
H    -1.4558860   -5.4275921    1.6359468

# Compound 4
# PBE0 Functional
Sn    0.4738439   -0.2533803   -0.8177910
P     0.9375961    1.1705287    1.1911557
P    -1.7574935   -0.7347732    0.2161398
C     2.6843977    1.3882807    1.2594053
C    -2.7955630   -1.3268817   -1.0780671
N     3.7362841    0.6338934    0.8155504
N     3.2154577    2.4370287    1.9516237
N    -2.8044685   -1.1269978   -2.4316390
N    -3.9030338   -2.0664681   -0.7811320
C     4.9990456    1.0841107    1.3898578
C     3.6791975   -0.6768053    0.2647446
C     4.6632964    2.4804245    1.8850130
C     2.4845741    3.5424977    2.4686329
C    -1.9900208   -0.2228743   -3.1688725
C    -4.0524904   -1.5825259   -3.0332442
C    -4.2056137   -2.6241732    0.4920700
C    -4.6278192   -2.4936521   -1.9622047
H     5.7951612    1.0792265    0.6441084
H     5.2979071    0.4203250    2.2102487
C     4.0773819   -0.8557698   -1.0695524
C     3.3197502   -1.7682463    1.0741194
H     5.0972853    2.6976458    2.8633724
H     4.9963771    3.2586083    1.1863736
C     2.1806321    4.6260732    1.6332794
C     2.1474954    3.5474524    3.8284829
C    -1.0757673   -0.7525848   -4.0930953
C    -2.1686328    1.1641327   -3.0291652
H    -3.8699423   -2.1005391   -3.9757697
H    -4.7075870   -0.7267278   -3.2369810
C    -5.1260681   -1.9611083    1.3139811
C    -3.6351182   -3.8483509    0.8667031
H    -5.7048616   -2.3668178   -1.8328747
H    -4.4348976   -3.5532806   -2.1733738
C     4.0723542   -2.1439634   -1.5919907
C     4.5274432    0.2975207   -1.9402110
C     3.3070291   -3.0322417    0.4950026
C     3.0075060   -1.6298871    2.5486612
C     2.5194741    4.6327949    0.1594929
C     1.5373964    5.7237442    2.1929159
C     1.5040024    4.6678124    4.3414987
C     2.4433694    2.3747636    4.7351938
C    -0.3137792    0.1315585   -4.8481406
C    -0.9147320   -2.2421016   -4.3063554
C    -1.3624220    2.0044751   -3.7889579
C    -3.2333164    1.7690191   -2.1396244
C    -5.7297996   -0.6289762    0.9319109
C    -5.4714637   -2.5531350    2.5235347
C    -4.0127347   -4.4007656    2.0848504
C    -2.6298865   -4.5712115   -0.0017153
C     3.6749859   -3.2225790   -0.8248739
H     4.3693924   -2.3016485   -2.6225943
H     4.3226586    1.2196109   -1.3903822
C     3.7581976    0.3702176   -3.2569592
C     6.0305789    0.2227009   -2.2117367
H     3.0166718   -3.8862182    1.0962711
H     2.9198783   -0.5662306    2.7771831
C     1.6778672   -2.2716429    2.9320630
C     4.1458274   -2.2090492    3.3908513
H     2.9678707    3.6671847   -0.0853281
C     3.5310768    5.7269169   -0.1775723
C     1.2627147    4.7680503   -0.6969025
H     1.2899765    6.5726007    1.5650648
C     1.2031165    5.7494730    3.5347395
H     1.2289463    4.6899320    5.3901721
H     2.9394931    1.6112446    4.1316280
C     3.3867664    2.7626269    5.8717585
C     1.1549950    1.7581173    5.2754495
C    -0.4404419    1.4982577   -4.6875160
H     0.4026412   -0.2585066   -5.5621177
H    -1.4930289   -2.7464998   -3.5282369
C    -1.4721455   -2.6595893   -5.6678573
C     0.5349191   -2.6999529   -4.1669873
H    -1.4709665    3.0779329   -3.6844775
C    -4.3624696    2.3577370   -2.9875885
H    -3.6491941    0.9719453   -1.5205842
C    -2.6776837    2.8211392   -1.1851879
H    -5.3194209   -0.3520016   -0.0420108
C    -5.3268280    0.4638302    1.9194758
C    -7.2483347   -0.7146303    0.7944522
C    -4.9238542   -3.7632135    2.9075442
H    -6.1772633   -2.0540096    3.1782363
H    -3.5815055   -5.3455720    2.3968169
H    -2.4294470   -3.9436882   -0.8731416
C    -3.1764447   -5.9098632   -0.4954506
C    -1.2995497   -4.7580940    0.7237304
H     3.6619602   -4.2186303   -1.2529947
H     3.9746771   -0.4918839   -3.8937701
H     4.0476922    1.2671314   -3.8112356
H     2.6803485    0.4001627   -3.0855888
H     6.6140157    0.1825104   -1.2888700
H     6.3610482    1.0917654   -2.7870001
H     6.2753672   -0.6721365   -2.7905283
H     0.8555972   -1.8445103    2.3555654
H     1.4714010   -2.0962396    3.9909230
H     1.6905306   -3.3536005    2.7755063
H     4.2462660   -3.2852032    3.2261753
H     3.9501274   -2.0512784    4.4548441
H     5.1076416   -1.7498153    3.1490305
H     3.1161516    6.7195777    0.0165533
H     3.8042942    5.6833297   -1.2352986
H     4.4444024    5.6312689    0.4151080
H     0.5531545    3.9731476   -0.4622186
H     1.5180166    4.7007504   -1.7580084
H     0.7718178    5.7311866   -0.5325778
H     0.7009575    6.6149795    3.9522503
H     4.3210808    3.1861240    5.4944899
H     3.6305016    1.8879623    6.4806487
H     2.9303426    3.5064803    6.5301028
H     0.6132494    2.4656536    5.9091722
H     1.3805706    0.8758721    5.8807983
H     0.4981904    1.4568937    4.4574401
H     0.1733772    2.1739589   -5.2726188
H     0.5931712   -3.7892350   -4.2420972
H     0.9567704   -2.3940711   -3.2075417
H    -2.5139360   -2.3561146   -5.7958027
H    -0.8981826   -2.2016189   -6.4780539
H    -1.4151767   -3.7443764   -5.7909893
H     1.1628927   -2.2834958   -4.9592527
H    -3.9989875    3.1856916   -3.6022774
H    -5.1587608    2.7433720   -2.3454294
H    -4.7971715    1.6158300   -3.6621360
H    -1.8888326    2.4038200   -0.5571678
H    -3.4725195    3.1844086   -0.5287205
H    -2.2769362    3.6845824   -1.7229709
H    -5.7234731    0.2621565    2.9184351
H    -5.7196802    1.4314230    1.5954732
H    -4.2403433    0.5392448    1.9901168
H    -7.5457671   -1.4790908    0.0721726
H    -7.6559874    0.2439940    0.4628065
H    -7.7206801   -0.9617079    1.7489201
H    -5.2040161   -4.2093855    3.8552933
H    -3.3609633   -6.5921377    0.3386059
H    -2.4595317   -6.3919979   -1.1655205
H    -4.1195114   -5.7885339   -1.0344429
H    -0.9066449   -3.7957586    1.0557417
H    -0.5661614   -5.2183131    0.0558928
H    -1.4090935   -5.4083491    1.5959495

# Compound 4
# TPSSh Functional
Sn    0.4915214   -0.2652048   -0.8399987
P     0.9496470    1.1396324    1.1968865
P    -1.7544913   -0.7298440    0.1968133
C     2.7013478    1.3774677    1.2748348
C    -2.8114953   -1.3217575   -1.0919364
N     3.7711064    0.6354817    0.8305242
N     3.2184589    2.4371891    1.9776465
N    -2.8320439   -1.1306697   -2.4543508
N    -3.9285590   -2.0555793   -0.7768012
C     5.0364192    1.1082061    1.4130670
C     3.7326200   -0.6849992    0.2764996
C     4.6771735    2.5068860    1.9042175
C     2.4622437    3.5477483    2.4757655
C    -2.0182797   -0.2224988   -3.2063656
C    -4.0985571   -1.5889104   -3.0452776
C    -4.2077830   -2.6190252    0.5113552
C    -4.6640723   -2.5002446   -1.9599969
H     5.8308158    1.1124664    0.6662413
H     5.3393913    0.4501664    2.2354660
C     4.1536144   -0.8579117   -1.0562854
C     3.3750872   -1.7844353    1.0836734
H     5.1071970    2.7363764    2.8807419
H     4.9909128    3.2856155    1.1985666
C     2.1730771    4.6301144    1.6255065
C     2.0920327    3.5560184    3.8318158
C    -1.1198027   -0.7592778   -4.1486436
C    -2.1870588    1.1699295   -3.0612201
H    -3.9215534   -2.1102284   -3.9865732
H    -4.7528434   -0.7318639   -3.2424163
C    -5.0966467   -1.9421763    1.3646765
C    -3.6486804   -3.8604325    0.8641104
H    -5.7397052   -2.3770855   -1.8215551
H    -4.4625174   -3.5587714   -2.1643167
C     4.1745344   -2.1504231   -1.5804463
C     4.6045261    0.3065281   -1.9225936
C     3.3924015   -3.0530401    0.5028169
C     3.0383593   -1.6500327    2.5596758
C     2.5465814    4.6326757    0.1531580
C     1.5109739    5.7314251    2.1677607
C     1.4295733    4.6800723    4.3257502
C     2.3705759    2.3843419    4.7562836
C    -0.3603321    0.1244161   -4.9156842
C    -0.9705008   -2.2558212   -4.3665278
C    -1.3846495    2.0087602   -3.8355870
C    -3.2414830    1.7817271   -2.1536874
C    -5.6934886   -0.5922608    1.0089418
C    -5.4220944   -2.5390188    2.5830122
C    -4.0074573   -4.4164663    2.0919329
C    -2.6730509   -4.6009920   -0.0344492
C     3.7835484   -3.2389619   -0.8157956
H     4.4895651   -2.3026916   -2.6067285
H     4.3865291    1.2259422   -1.3742508
C     3.8451631    0.3711705   -3.2557171
C     6.1199819    0.2436818   -2.1815289
H     3.1088018   -3.9113930    1.1013680
H     2.9277808   -0.5884820    2.7865762
C     1.7096557   -2.3242340    2.9261429
C     4.1817522   -2.2138245    3.4225367
H     3.0015622    3.6676537   -0.0798753
C     3.5681489    5.7359909   -0.1664924
C     1.3024546    4.7697240   -0.7373909
H     1.2751000    6.5764777    1.5301377
C     1.1437137    5.7615219    3.5056091
H     1.1294140    4.7048191    5.3676432
H     2.8817808    1.6172352    4.1707697
C     3.2883788    2.7872111    5.9211287
C     1.0624725    1.7692612    5.2774878
C    -0.4762571    1.4962652   -4.7513178
H     0.3426647   -0.2701568   -5.6407137
H    -1.5469394   -2.7587156   -3.5866309
C    -1.5396655   -2.6708344   -5.7343036
C     0.4865556   -2.7236875   -4.2384727
H    -1.4853454    3.0828799   -3.7280161
C    -4.3876012    2.3765736   -2.9924074
H    -3.6513278    0.9872207   -1.5279822
C    -2.6650478    2.8425906   -1.2068731
H    -5.2840048   -0.2960251    0.0408829
C    -5.2876093    0.4831869    2.0284313
C    -7.2227210   -0.6704140    0.8771853
C    -4.8874367   -3.7664140    2.9454740
H    -6.1016952   -2.0312582    3.2586464
H    -3.5861200   -5.3716600    2.3854711
H    -2.4785643   -3.9754093   -0.9082982
C    -3.2592763   -5.9371125   -0.5190096
C    -1.3254375   -4.8237839    0.6685030
H     3.7943074   -4.2355286   -1.2431772
H     4.0682213   -0.4979792   -3.8810056
H     4.1433672    1.2642591   -3.8125658
H     2.7661771    0.4041428   -3.0929218
H     6.6925508    0.2151385   -1.2509162
H     6.4457059    1.1142412   -2.7581184
H     6.3769950   -0.6529626   -2.7525294
H     0.8882321   -1.9070733    2.3415728
H     1.4908477   -2.1601081    3.9848542
H     1.7478897   -3.4045740    2.7599408
H     4.3056311   -3.2869028    3.2520165
H     3.9640811   -2.0644505    4.4839364
H     5.1365227   -1.7314477    3.1969677
H     3.1463335    6.7267822    0.0235785
H     3.8582219    5.6927543   -1.2203038
H     4.4707308    5.6382453    0.4426157
H     0.5888243    3.9736833   -0.5203734
H     1.5858354    4.7059255   -1.7922120
H     0.8094243    5.7333855   -0.5801586
H     0.6295260    6.6273837    3.9079190
H     4.2351915    3.2004059    5.5631637
H     3.5090701    1.9193671    6.5491328
H     2.8139010    3.5430659    6.5531296
H     0.5104119    2.4845948    5.8939442
H     1.2772180    0.8918663    5.8946197
H     0.4240114    1.4624550    4.4473462
H     0.1336121    2.1689570   -5.3442007
H     0.5367175   -3.8135163   -4.3187085
H     0.9138122   -2.4227287   -3.2800472
H    -2.5838553   -2.3694157   -5.8501158
H    -0.9715509   -2.2072379   -6.5457232
H    -1.4799986   -3.7557445   -5.8595890
H     1.1095647   -2.3047574   -5.0338131
H    -4.0298484    3.2074496   -3.6070708
H    -5.1768808    2.7571438   -2.3377487
H    -4.8273477    1.6340308   -3.6637512
H    -1.8743101    2.4202469   -0.5847658
H    -3.4528546    3.2169866   -0.5474388
H    -2.2616380    3.6968665   -1.7580217
H    -5.6881962    0.2571536    3.0209383
H    -5.6809972    1.4576536    1.7243053
H    -4.2012086    0.5547833    2.1017878
H    -7.5251733   -1.4128039    0.1337677
H    -7.6290883    0.2999250    0.5779448
H    -7.6852628   -0.9462694    1.8289421
H    -5.1525489   -4.2149436    3.8965753
H    -3.4461654   -6.6098227    0.3225793
H    -2.5610758   -6.4358117   -1.1974766
H    -4.2072582   -5.7950573   -1.0447348
H    -0.9019560   -3.8723395    0.9933405
H    -0.6193791   -5.3044823   -0.0150699
H    -1.4393619   -5.4715564    1.5424226

# Compound 5
# BP86 Functional
C    11.6012725    1.0728011   16.7088508
C    12.4296017    0.4061626   15.8090377
C    12.7672070    0.9746644   14.5745719
C    12.2404376    2.2489907   14.2615235
C    11.4023903    2.9420170   15.1638621
C    11.0974418    2.3300806   16.3865138
N    12.4907850    2.8255751   12.9715061
C    13.6346275    3.5185003   12.6127861
N    13.5633496    3.7086628   11.2411762
C    12.2446664    3.3220481   10.7099534
C    11.6931607    2.4166130   11.8120016
P    14.7722282    4.0665763   13.8527828
Pb   17.0889948    4.5762398   12.7235113
P    17.5228923    6.0836593   14.8307636
C    19.2669815    6.3271252   15.0122752
N    20.3732843    5.5972204   14.6054078
C    21.5995357    6.0499784   15.2852844
C    21.2138247    7.4464548   15.7752681
N    19.7498169    7.3781807   15.7731338
C    20.3749867    4.3071742   13.9808955
C    20.8213166    4.2143428   12.6403328
C    20.8885029    2.9461614   12.0487616
C    20.5197133    1.8035681   12.7530797
C    20.0985919    1.9099656   14.0769510
C    20.0315188    3.1507799   14.7244289
C    18.9728438    8.4928479   16.2348039
C    18.5208725    8.4972497   17.5736027
C    17.8342471    9.6272290   18.0362856
C    17.6020283   10.7200078   17.2053723
C    18.0517757   10.6967587   15.8872429
C    18.7415532    9.5910832   15.3746799
C    14.3994680    4.5548726   10.4419099
C    15.2688230    3.9434987    9.5063597
C    16.0374431    4.7692002    8.6756073
C    15.9583803    6.1558790    8.7680801
C    15.0854705    6.7421162    9.6822454
C    14.2791362    5.9644518   10.5239073
C    21.2518326    5.4389358   11.8433131
C    22.7763806    5.4443994   11.6154959
C    19.6573435    3.2013343   16.2003041
C    18.3289171    2.4884473   16.4997595
C    18.7406630    7.3164299   18.5076468
C    17.4021642    6.6948265   18.9452789
C    19.2053258    9.6057069   13.9244450
C    20.2532302   10.7063661   13.6742464
C    15.3666476    2.4304108    9.3612571
C    16.8120194    1.9177525    9.4784349
C    13.2750014    6.6535368   11.4392410
C    12.1227477    7.2660820   10.6170324
C    13.6861076    0.2148414   13.6276138
C    13.0427568   -1.0977697   13.1426281
C    10.8459069    4.3241308   14.8554913
C    11.3705365    5.3715781   15.8540126
C    20.5112728    5.5595731   10.5006523
C    20.7925746    2.6179141   17.0663391
C    19.5984248    7.7041612   19.7258886
C    18.0172922    9.7463865   12.9566580
C    14.7378774    1.9594140    8.0350168
C    13.9252598    7.7199126   12.3351288
C    15.0592337   -0.0493791   14.2700040
C     9.3071380    4.3230435   14.8081261
H    22.4535470    6.0599866   14.5949057
H    21.8443228    5.3732868   16.1235214
H    21.5993096    7.6665117   16.7807304
H    21.5704592    8.2388041   15.0919612
H    12.3427353    2.8088647    9.7440204
H    11.6151237    4.2174327   10.5602114
H    10.6203148    2.5715925   11.9934617
H    11.8500297    1.3460160   11.5858443
H    20.9918259    6.3230612   12.4439369
H    21.2262448    2.8546989   11.0151435
H    19.8274701    1.0077433   14.6275128
H    19.5202194    4.2563193   16.4764414
H    19.2863752    6.5489843   17.9394445
H    17.4709824    9.6476021   19.0653677
H    17.8589123   11.5536613   15.2390923
H    19.6741147    8.6336811   13.7131838
H    16.7159976    4.3168247    7.9505469
H    14.7918143    1.9889794   10.1887296
H    12.8530155    5.8913139   12.1093075
H    15.0173152    7.8297747    9.7366476
H    13.8634982    0.8528539   12.7497236
H    12.8280016   -0.5754426   16.0722714
H    11.2155765    4.6090566   13.8596325
H    10.4575825    2.8518546   17.1004510
H    20.7688078    4.7331842    9.8214586
H    20.7875007    6.4983554    9.9978766
H    19.4217600    5.5508781   10.6438825
H    23.3334943    5.3800536   12.5613282
H    23.0871936    6.3640408   11.0975435
H    23.0838805    4.5893901   10.9946707
H    20.5687085    0.8250373   12.2725336
H    20.9422493    1.5487556   16.8534118
H    20.5485414    2.7162836   18.1345371
H    21.7507537    3.1269268   16.8855899
H    17.5073363    2.9261217   15.9170062
H    18.0787421    2.5909409   17.5657163
H    18.3847075    1.4126276   16.2760425
H    20.5668619    8.1281020   19.4222755
H    19.7930113    6.8232141   20.3556893
H    19.0904496    8.4535918   20.3512176
H    16.8053573    7.4062126   19.5360725
H    17.5784795    5.8068980   19.5707628
H    16.8114035    6.3907010   18.0706824
H    17.0651775   11.5913022   17.5843940
H    17.2888256    8.9416872   13.1234297
H    18.3650359    9.6902907   11.9142429
H    17.5061522   10.7120432   13.0870863
H    19.8257654   11.7067375   13.8386027
H    20.6154686   10.6653053   12.6360425
H    21.1197647   10.6039866   14.3439500
H    16.5720975    6.7833526    8.1196593
H    13.6953241    2.2938032    7.9328611
H    14.7527488    0.8612860    7.9681161
H    15.2957930    2.3558587    7.1732738
H    17.4366686    2.2760973    8.6465800
H    16.8277848    0.8179906    9.4531916
H    17.2779579    2.2491424   10.4168706
H    14.7199581    7.2824027   12.9542062
H    13.1731958    8.1548322   13.0093992
H    14.3530456    8.5429081   11.7433288
H    12.4901703    8.0652138    9.9557762
H    11.3671208    7.7047268   11.2855760
H    11.6258320    6.5166452    9.9835547
H    15.5218893    0.8941692   14.5889718
H    15.7302813   -0.5395301   13.5487415
H    14.9715344   -0.7085027   15.1467308
H    12.8730119   -1.7904187   13.9804432
H    13.6986920   -1.6045049   12.4189501
H    12.0709022   -0.9209534   12.6587927
H    11.3517540    0.6123385   17.6662965
H     8.9301338    5.3177063   14.5269351
H     8.8764937    4.0699443   15.7885378
H    11.0245953    5.1573099   16.8766069
H    11.0087067    6.3745912   15.5823998
H    12.4687534    5.3885244   15.8569926
H     8.9235526    3.5935705   14.0797989

# Compound 5
# PBE Functional
C    11.5565533    1.0962101   16.6831933
C    12.4399169    0.4445498   15.8261122
C    12.7978670    1.0012773   14.5926593
C    12.2332549    2.2468514   14.2369329
C    11.3402724    2.9252092   15.0953697
C    11.0167792    2.3266066   16.3191479
N    12.5093906    2.8126600   12.9502162
C    13.6485980    3.5234850   12.6230864
N    13.6104321    3.7145948   11.2511420
C    12.3133577    3.3094561   10.6879572
C    11.7514940    2.3910333   11.7724011
P    14.7468097    4.0854829   13.8901028
Pb   17.0597939    4.5958740   12.7692600
P    17.4984340    6.0936476   14.8747146
C    19.2468906    6.3240255   15.0090472
N    20.3341088    5.5847197   14.5714700
C    21.5802685    6.0298307   15.2140135
C    21.2205636    7.4320427   15.7029297
N    19.7598480    7.3714665   15.7508731
C    20.3020310    4.2904662   13.9611099
C    20.7290395    4.1760807   12.6163337
C    20.7573371    2.9027265   12.0340308
C    20.3643203    1.7763136   12.7503443
C    19.9606379    1.9035396   14.0775745
C    19.9362186    3.1494328   14.7172898
C    19.0006936    8.4851302   16.2363495
C    18.6147718    8.4989765   17.5947515
C    17.9389999    9.6261132   18.0781803
C    17.6554853   10.7064983   17.2474656
C    18.0405833   10.6733195   15.9094893
C    18.7156281    9.5692542   15.3758972
C    14.4522148    4.5788924   10.4812413
C    15.3399145    3.9892267    9.5494549
C    16.1221900    4.8330810    8.7511838
C    16.0425443    6.2168117    8.8753375
C    15.1532014    6.7820440    9.7865506
C    14.3297919    5.9861308   10.5932210
C    21.1717555    5.3835032   11.8025993
C    22.6897976    5.3533099   11.5491186
C    19.5823759    3.2206768   16.1959602
C    18.2475291    2.5352694   16.5214575
C    18.8879907    7.3272645   18.5240588
C    17.5771917    6.6686219   18.9852831
C    19.1074641    9.5690495   13.9059661
C    20.1425640   10.6637192   13.5955995
C    15.4505239    2.4807445    9.3801980
C    16.8953325    1.9759853    9.5192756
C    13.3089671    6.6544203   11.5033137
C    12.1688089    7.2738643   10.6731536
C    13.7749946    0.2618018   13.6912817
C    13.1906900   -1.0731411   13.1986951
C    10.7519701    4.2812134   14.7402654
C    11.2417873    5.3685989   15.7109497
C    20.4124837    5.5089811   10.4724402
C    20.7188819    2.6282584   17.0505246
C    19.7572999    7.7373787   19.7237012
C    17.8753376    9.7024705   12.9966806
C    14.8553575    2.0299317    8.0339128
C    13.9380240    7.7072369   12.4271830
C    15.1288970    0.0484160   14.3871638
C     9.2166262    4.2417059   14.6757151
H    22.4169544    6.0274168   14.5019975
H    21.8405872    5.3572151   16.0518380
H    21.6428568    7.6591903   16.6927178
H    21.5579430    8.2162089   14.9993313
H    12.4410654    2.8013610    9.7222108
H    11.6719896    4.1954734   10.5271845
H    10.6706025    2.5246466   11.9253932
H    11.9353312    1.3234027   11.5483411
H    20.9404059    6.2790633   12.3992865
H    21.0803773    2.7946166   10.9967600
H    19.6702236    1.0127121   14.6377232
H    19.4658130    4.2804980   16.4640359
H    19.4440640    6.5742252   17.9454262
H    17.6242533    9.6539119   19.1234921
H    17.8073125   11.5213417   15.2621019
H    19.5639746    8.5938522   13.6806596
H    16.8155046    4.3967801    8.0294304
H    14.8616282    2.0196967   10.1878071
H    12.8796855    5.8794868   12.1544525
H    15.0850262    7.8686843    9.8658687
H    13.9660530    0.8955901   12.8125907
H    12.8667072   -0.5157787   16.1232515
H    11.1252890    4.5470205   13.7397921
H    10.3346174    2.8381231   17.0014573
H    20.6415540    4.6716690    9.7957919
H    20.7016021    6.4377103    9.9575713
H    19.3248839    5.5249057   10.6317598
H    23.2623730    5.2831661   12.4855577
H    23.0119615    6.2616616   11.0178507
H    22.9665096    4.4864119   10.9297206
H    20.3802886    0.7930042   12.2762459
H    20.8484293    1.5544182   16.8465104
H    20.4910543    2.7416430   18.1211526
H    21.6827107    3.1200661   16.8513904
H    17.4250291    2.9813347   15.9454423
H    18.0148607    2.6557359   17.5900269
H    18.2798677    1.4554518   16.3105813
H    20.7072665    8.1892826   19.4012285
H    19.9891778    6.8610430   20.3477140
H    19.2412085    8.4707095   20.3617702
H    16.9717874    7.3642445   19.5865892
H    17.7902746    5.7862138   19.6080278
H    16.9784733    6.3479013   18.1214461
H    17.1282191   11.5768877   17.6429391
H    17.1521451    8.9033745   13.2098470
H    18.1721619    9.6295446   11.9391460
H    17.3756031   10.6729970   13.1374521
H    19.7265738   11.6667324   13.7749804
H    20.4509538   10.6143230   12.5401889
H    21.0423724   10.5630216   14.2207328
H    16.6700836    6.8589787    8.2542332
H    13.8135374    2.3612382    7.9130727
H    14.8779149    0.9329339    7.9483148
H    15.4313106    2.4441110    7.1921742
H    17.5348733    2.3527567    8.7065573
H    16.9183463    0.8766199    9.4746416
H    17.3406989    2.2933824   10.4728893
H    14.7254578    7.2632550   13.0517706
H    13.1717062    8.1242754   13.0974357
H    14.3700364    8.5447262   11.8583278
H    12.5431397    8.0858750   10.0311491
H    11.4002193    7.6979720   11.3369038
H    11.6860454    6.5322172   10.0193364
H    15.5492062    1.0101588   14.7121505
H    15.8420658   -0.4270078   13.6964130
H    15.0296379   -0.6050946   15.2672832
H    13.0096097   -1.7618057   14.0378615
H    13.8887957   -1.5675443   12.5061217
H    12.2329393   -0.9303532   12.6762161
H    11.2917227    0.6445322   17.6412147
H     8.8200985    5.2185695   14.3600874
H     8.7787281    4.0081375   15.6580640
H    10.8899939    5.1761220   16.7362315
H    10.8599542    6.3549563   15.4057909
H    12.3397760    5.4103309   15.7247179
H     8.8596883    3.4815409   13.9648282

# Compound 5
# TPSS Functional
C    11.6110368    1.0864377   16.7049599
C    12.4582682    0.4244606   15.8216008
C    12.7978534    0.9853587   14.5860731
C    12.2527914    2.2442442   14.2558722
C    11.3981760    2.9336939   15.1404330
C    11.0911346    2.3309821   16.3652766
N    12.5097540    2.8149336   12.9614629
C    13.6505042    3.5181345   12.6222653
N    13.6054604    3.6987978   11.2497276
C    12.3010298    3.2907344   10.6921739
C    11.7432274    2.3805604   11.7870508
P    14.7559708    4.0855925   13.8799850
Pb   17.0654437    4.6004358   12.7549599
P    17.4978270    6.0976274   14.8622812
C    19.2445148    6.3324659   15.0077819
N    20.3362605    5.5997140   14.5722860
C    21.5838527    6.0465439   15.2226495
C    21.2154506    7.4443439   15.7214790
N    19.7492867    7.3758640   15.7611512
C    20.3072775    4.3025747   13.9582035
C    20.7512980    4.1903936   12.6212457
C    20.7795296    2.9196676   12.0356138
C    20.3726583    1.7942034   12.7434244
C    19.9559236    1.9196672   14.0657826
C    19.9300242    3.1632052   14.7077196
C    18.9784943    8.4940145   16.2333460
C    18.5558205    8.5026849   17.5784032
C    17.8758014    9.6313167   18.0491728
C    17.6229139   10.7173403   17.2178703
C    18.0425037   10.6876618   15.8914153
C    18.7235433    9.5820227   15.3717522
C    14.4467381    4.5633194   10.4719379
C    15.3195130    3.9710640    9.5315270
C    16.1018001    4.8112614    8.7311438
C    16.0329001    6.1939131    8.8606721
C    15.1538989    6.7617023    9.7788786
C    14.3322043    5.9687956   10.5883545
C    21.2162376    5.3976263   11.8163415
C    22.7358972    5.3362061   11.5545006
C    19.5664429    3.2315491   16.1857628
C    18.2302060    2.5360722   16.5010159
C    18.7985413    7.3259584   18.5122582
C    17.4682751    6.7118711   18.9907577
C    19.1523710    9.5853569   13.9107556
C    20.1966594   10.6847383   13.6296768
C    15.4148069    2.4611605    9.3517831
C    16.8577377    1.9430279    9.5020911
C    13.3139412    6.6399493   11.5015894
C    12.1736818    7.2645332   10.6676781
C    13.7410274    0.2341156   13.6562504
C    13.1241046   -1.0955999   13.1774075
C    10.8252306    4.3045759   14.8114668
C    11.3096869    5.3667964   15.8178219
C    20.4565680    5.5416392   10.4839318
C    20.6994141    2.6296453   17.0459752
C    19.6832753    7.7237208   19.7102551
C    17.9394801    9.7332432   12.9719456
C    14.8363088    2.0282837    7.9881287
C    13.9479975    7.7014497   12.4177773
C    15.1083538   -0.0095055   14.3238216
C     9.2856188    4.2751312   14.7414644
H    22.4132167    6.0537860   14.5106191
H    21.8422930    5.3712580   16.0502081
H    21.6245344    7.6622594   16.7124708
H    21.5488076    8.2305429   15.0286253
H    12.4301751    2.7768813    9.7361332
H    11.6655655    4.1726522   10.5300259
H    10.6698163    2.5182218   11.9469878
H    11.9279986    1.3177127   11.5734661
H    21.0058215    6.2899043   12.4150084
H    21.1139879    2.8144594   11.0067378
H    19.6585888    1.0326901   14.6188580
H    19.4493113    4.2848741   16.4562001
H    19.3271262    6.5571391   17.9398698
H    17.5351784    9.6554513   19.0813180
H    17.8330886   11.5359375   15.2443103
H    19.6090750    8.6149498   13.6922276
H    16.7819016    4.3737867    8.0047909
H    14.8140312    1.9998976   10.1423506
H    12.8861157    5.8716537   12.1520813
H    15.0906990    7.8436119    9.8599632
H    13.9210544    0.8640613   12.7794437
H    12.8690781   -0.5436588   16.0975178
H    11.2049671    4.5904442   13.8254750
H    10.4391648    2.8487210   17.0644433
H    20.6643689    4.6990934    9.8142484
H    20.7691556    6.4590419    9.9715214
H    19.3754466    5.5849236   10.6472360
H    23.3062258    5.2533125   12.4860382
H    23.0696296    6.2368061   11.0259675
H    22.9879525    4.4683745   10.9341104
H    20.3890319    0.8163982   12.2689026
H    20.8268512    1.5621838   16.8319419
H    20.4615434    2.7346046   18.1108568
H    21.6597151    3.1226259   16.8580100
H    17.4142502    2.9773163   15.9217476
H    17.9940197    2.6525408   17.5647950
H    18.2753633    1.4617914   16.2871018
H    20.6440951    8.1354541   19.3815262
H    19.8820636    6.8508112   20.3429762
H    19.1911857    8.4813485   20.3309242
H    16.8950410    7.4296750   19.5892855
H    17.6616244    5.8323325   19.6163442
H    16.8569868    6.4049112   18.1373265
H    17.0936789   11.5856471   17.6019284
H    17.2121645    8.9392094   13.1618899
H    18.2627006    9.6693961   11.9260138
H    17.4457463   10.7018588   13.1124862
H    19.7745079   11.6807214   13.8056543
H    20.5261758   10.6396883   12.5849534
H    21.0774663   10.5791785   14.2729037
H    16.6566792    6.8312574    8.2392266
H    13.8015669    2.3642524    7.8600794
H    14.8574383    0.9363657    7.8932215
H    15.4250216    2.4495163    7.1650369
H    17.5054892    2.3334673    8.7087129
H    16.8720264    0.8488768    9.4350211
H    17.2863257    2.2385349   10.4645825
H    14.7331297    7.2616296   13.0391378
H    13.1843456    8.1218985   13.0818485
H    14.3762806    8.5282942   11.8392863
H    12.5544822    8.0674251   10.0258805
H    11.4129710    7.6938448   11.3299256
H    11.6888500    6.5245669   10.0211741
H    15.5514685    0.9382155   14.6418793
H    15.7912953   -0.4959530   13.6170715
H    15.0103460   -0.6619424   15.1992876
H    12.9518007   -1.7738621   14.0208415
H    13.7993462   -1.5984536   12.4751291
H    12.1623629   -0.9377655   12.6766038
H    11.3605591    0.6340300   17.6610772
H     8.8985110    5.2615714   14.4605509
H     8.8509665    4.0094216   15.7119620
H    10.9461531    5.1477364   16.8287426
H    10.9327444    6.3563408   15.5329185
H    12.4025321    5.4038301   15.8420107
H     8.9302238    3.5445502   14.0060883

# Compound 5
# B3LYP Functional
C    11.4065964    1.0021654   16.5445739
C    12.3898944    0.4330350   15.7505445
C    12.7783655    1.0195396   14.5475213
C    12.1448017    2.2146165   14.1575854
C    11.1426412    2.8037301   14.9492861
C    10.7906298    2.1763485   16.1438084
N    12.4515227    2.8036768   12.8877140
C    13.5497176    3.5808636   12.5941633
N    13.5413542    3.7691324   11.2275622
C    12.3050330    3.2652219   10.6146418
C    11.7453612    2.3454435   11.6936822
P    14.5705846    4.2064943   13.8987858
Pb   16.9445607    4.7264730   12.8950864
P    17.5295089    6.1662615   15.0211984
C    19.2885455    6.3434433   15.0783356
N    20.3287300    5.5616035   14.6165190
C    21.6157037    5.9791334   15.1882799
C    21.3217983    7.3907031   15.6786557
N    19.8641260    7.3856524   15.7697476
C    20.2514161    4.2596821   14.0261292
C    20.6228308    4.1174497   12.6736467
C    20.6152055    2.8396805   12.1157382
C    20.2498194    1.7338478   12.8654220
C    19.9098027    1.8862336   14.2005190
C    19.9183980    3.1383895   14.8141431
C    19.1853987    8.5243939   16.3108908
C    18.9334868    8.5619676   17.6944915
C    18.3468858    9.7092101   18.2268808
C    18.0225269   10.7877752   17.4202257
C    18.2815508   10.7353555   16.0594269
C    18.8658404    9.6120897   15.4767203
C    14.3729102    4.6400941   10.4522806
C    15.3115567    4.0617565    9.5730147
C    16.0766738    4.9079607    8.7712698
C    15.9257668    6.2833766    8.8329217
C    14.9808575    6.8361731    9.6832511
C    14.1764645    6.0360679   10.4943158
C    21.0665831    5.2997221   11.8231066
C    22.5803901    5.2463335   11.5507149
C    19.6394747    3.2317537   16.3079773
C    18.3124824    2.5750831   16.7113973
C    19.2792699    7.4022796   18.6164039
C    18.0337383    6.8351189   19.3140168
C    19.1424149    9.6052035   13.9800062
C    20.2314206   10.6224553   13.5985811
C    15.4865624    2.5545201    9.4421786
C    16.9418949    2.0998615    9.6306499
C    13.0844467    6.6898394   11.3296962
C    11.9436380    7.1944171   10.4273224
C    13.8534005    0.3490663   13.7049774
C    13.3720983   -0.9982756   13.1416583
C    10.4415302    4.0921620   14.5472684
C    10.6837055    5.2139559   15.5687094
C    20.2984285    5.4060558   10.4979303
C    20.8060602    2.6313276   17.1134478
C    20.3559617    7.7923328   19.6426989
C    17.8642149    9.8395249   13.1613498
C    14.9473604    2.0499393    8.0911647
C    13.6091334    7.8243115   12.2197360
C    15.1674160    0.1789336   14.4814146
C     8.9373126    3.8733731   14.3160091
H    22.4076936    5.9467795   14.4415180
H    21.8987741    5.3134190   16.0108790
H    21.7774706    7.6038606   16.6465540
H    21.6646212    8.1532152   14.9694375
H    12.5140831    2.7415452    9.6825220
H    11.6248548    4.0942320   10.3908807
H    10.6650303    2.4416499   11.8130006
H    11.9689771    1.2916744   11.4911968
H    20.8556175    6.2062841   12.3913504
H    20.8918515    2.7094554   11.0772023
H    19.6467444    1.0124248   14.7827963
H    19.5556650    4.2855038   16.5694537
H    19.6874682    6.6029721   17.9978232
H    18.1369324    9.7567986   19.2882266
H    18.0212550   11.5829082   15.4378411
H    19.5065628    8.6131838   13.7134956
H    16.8067431    4.4831211    8.0939693
H    14.9000413    2.0886228   10.2349379
H    12.6754767    5.9338924   11.9983600
H    14.8551179    7.9110601    9.7072053
H    14.0723191    1.0029775   12.8612646
H    12.8661709   -0.4841136   16.0738121
H    10.8776595    4.4209180   13.6036880
H    10.0252872    2.6164205   16.7710443
H    20.5176559    4.5643809    9.8369898
H    20.5866563    6.3191166    9.9716192
H    19.2212014    5.4326878   10.6635012
H    23.1622168    5.1937326   12.4727294
H    22.9022569    6.1315654   10.9969647
H    22.8361699    4.3676909   10.9540131
H    20.2419105    0.7494018   12.4136792
H    20.9080968    1.5609363   16.9202341
H    20.6354110    2.7623303   18.1847261
H    21.7589997    3.1012979   16.8611166
H    17.4773440    3.0201916   16.1712454
H    18.1366455    2.7207580   17.7796230
H    18.3173814    1.4989105   16.5234633
H    21.2556014    8.1767822   19.1568790
H    20.6404181    6.9267112   20.2459634
H    19.9964798    8.5663231   20.3245166
H    17.5776310    7.5705328   19.9809220
H    18.3029328    5.9642683   19.9171361
H    17.2864376    6.5267839   18.5823902
H    17.5661345   11.6703978   17.8517740
H    17.1010586    9.1078605   13.4264763
H    18.0775533    9.7411787   12.0939480
H    17.4589659   10.8406830   13.3262393
H    19.9135281   11.6453599   13.8131440
H    20.4519345   10.5610537   12.5296564
H    21.1590652   10.4455516   14.1474913
H    16.5359005    6.9257613    8.2093792
H    13.9076828    2.3419874    7.9299600
H    15.0044748    0.9600304    8.0396314
H    15.5323032    2.4542489    7.2614199
H    17.5887790    2.4727999    8.8331267
H    16.9955717    1.0085988    9.6125009
H    17.3487914    2.4456179   10.5812804
H    14.3921430    7.4656132   12.8873737
H    12.7974855    8.2176385   12.8358250
H    14.0052209    8.6548669   11.6309406
H    12.2897882    7.9870024    9.7597101
H    11.1300499    7.5996008   11.0338302
H    11.5367305    6.3951408    9.8043769
H    15.5102695    1.1382822   14.8685337
H    15.9423405   -0.2224229   13.8236389
H    15.0541324   -0.5134210   15.3189571
H    13.1624223   -1.7105854   13.9426305
H    14.1383539   -1.4381916   12.4983080
H    12.4581313   -0.8864518   12.5541679
H    11.1218821    0.5296328   17.4768855
H     8.4639670    4.7977002   13.9755490
H     8.4338538    3.5621916   15.2341674
H    10.2424222    4.9736995   16.5390214
H    10.2289251    6.1449861   15.2210841
H    11.7512982    5.3850802   15.7104212
H     8.7532471    3.1023799   13.5645122

# Compound 5
# PBE0 Functional
C    11.5987959    1.1120420   16.6719157
C    12.4609265    0.4463796   15.8192485
C    12.8206703    0.9910609   14.5922453
C    12.2820082    2.2355668   14.2377298
C    11.4128485    2.9273089   15.0913289
C    11.0839428    2.3428299   16.3092052
N    12.5665643    2.7885338   12.9586351
C    13.6903702    3.4989177   12.6396583
N    13.6519009    3.7007175   11.2836268
C    12.3731058    3.2933189   10.7158466
C    11.8085684    2.3813647   11.7918679
P    14.7780825    4.0561462   13.8999727
Pb   17.0486025    4.6102323   12.7793029
P    17.4784929    6.1346267   14.8311321
C    19.2156878    6.3497987   14.9670577
N    20.2844446    5.5996205   14.5474655
C    21.5239205    6.0310153   15.1813234
C    21.1798737    7.4304698   15.6606149
N    19.7312947    7.3881384   15.6915237
C    20.2385007    4.3116158   13.9488428
C    20.6609770    4.1823396   12.6162237
C    20.6659483    2.9149998   12.0440782
C    20.2542332    1.8080142   12.7615063
C    19.8577697    1.9487538   14.0797735
C    19.8587157    3.1900957   14.7068169
C    18.9843611    8.4889730   16.1934424
C    18.5938408    8.4778067   17.5388478
C    17.9261512    9.5901612   18.0383775
C    17.6555006   10.6808619   17.2330427
C    18.0444130   10.6722619   15.9055817
C    18.7106005    9.5816963   15.3592474
C    14.4882808    4.5670312   10.5292827
C    15.3738863    3.9952830    9.6022231
C    16.1623290    4.8428259    8.8316529
C    16.0878782    6.2147737    8.9791530
C    15.1947301    6.7642283    9.8822537
C    14.3656651    5.9617956   10.6586684
C    21.1275484    5.3686215   11.8011559
C    22.6338022    5.2987225   11.5481616
C    19.5172813    3.2758523   16.1786496
C    18.1842451    2.6153585   16.5149553
C    18.8592190    7.2957674   18.4430988
C    17.5542805    6.6577670   18.9147149
C    19.1075053    9.6041282   13.8999893
C    20.1539471   10.6816869   13.6209402
C    15.4755990    2.4986974    9.4035658
C    16.9050164    1.9845939    9.5546181
C    13.3323337    6.6112020   11.5536337
C    12.2094862    7.2201416   10.7113143
C    13.7760694    0.2384825   13.6935602
C    13.1688979   -1.0766853   13.2081798
C    10.8474270    4.2828577   14.7344439
C    11.3185503    5.3532022   15.7163937
C    20.3770253    5.4992229   10.4783430
C    20.6430473    2.6703428   17.0195897
C    19.7457578    7.6773824   19.6266355
C    17.8907569    9.7783132   12.9944532
C    14.9065372    2.0900876    8.0445005
C    13.9306738    7.6605016   12.4848208
C    15.1174151   -0.0001644   14.3826082
C     9.3235590    4.2515349   14.6410857
H    22.3549146    6.0175308   14.4745929
H    21.7758347    5.3654997   16.0165113
H    21.5912745    7.6527160   16.6476218
H    21.5330761    8.2025700   14.9643707
H    12.5093990    2.7860099    9.7594886
H    11.7341890    4.1694054   10.5481106
H    10.7366525    2.5239193   11.9457950
H    11.9803799    1.3208124   11.5651295
H    20.9187853    6.2669771   12.3869808
H    20.9852942    2.7962568   11.0149383
H    19.5549499    1.0726779   14.6416829
H    19.4207346    4.3311618   16.4404567
H    19.3906430    6.5460477   17.8523872
H    17.6080468    9.5985427   19.0750698
H    17.8206640   11.5281813   15.2783418
H    19.5455250    8.6329083   13.6587253
H    16.8557524    4.4196099    8.1137986
H    14.8737091    2.0260493   10.1834484
H    12.9030804    5.8344463   12.1891852
H    15.1273633    7.8419848    9.9766802
H    13.9756308    0.8644881   12.8208927
H    12.8678439   -0.5144251   16.1147792
H    11.2398450    4.5511275   13.7508284
H    10.4176186    2.8646895   16.9873102
H    20.5909233    4.6584624    9.8130712
H    20.6828077    6.4125269    9.9611021
H    19.2972528    5.5361531   10.6344668
H    23.2019133    5.2151671   12.4775440
H    22.9765006    6.1912204   11.0179063
H    22.8838736    4.4293395   10.9339395
H    20.2514600    0.8287387   12.2960799
H    20.7452005    1.5996477   16.8225283
H    20.4314272    2.7950720   18.0848428
H    21.6087334    3.1356630   16.8068032
H    17.3685016    3.0606991   15.9428532
H    17.9601842    2.7486805   17.5763411
H    18.2039896    1.5402130   16.3171745
H    20.6906703    8.1175020   19.2976994
H    19.9725463    6.7966305   20.2333649
H    19.2516093    8.4057983   20.2750378
H    16.9750349    7.3503496   19.5316897
H    17.7617641    5.7697461   19.5183502
H    16.9405225    6.3604432   18.0625152
H    17.1335749   11.5398103   17.6399574
H    17.1550531    8.9961295   13.1886071
H    18.1892570    9.7203386   11.9440293
H    17.4139239   10.7498725   13.1500153
H    19.7532159   11.6796562   13.8176149
H    20.4666291   10.6500292   12.5736783
H    21.0414293   10.5556745   14.2461573
H    16.7206099    6.8609246    8.3810456
H    13.8767996    2.4308649    7.9135941
H    14.9230771    1.0028172    7.9318597
H    15.4976222    2.5186551    7.2305473
H    17.5568357    2.3773245    8.7696852
H    16.9223201    0.8940102    9.4798830
H    17.3316311    2.2710961   10.5177768
H    14.7146362    7.2311170   13.1109202
H    13.1554690    8.0563024   13.1457967
H    14.3489604    8.5045363   11.9297589
H    12.5867882    8.0338569   10.0859250
H    11.4290735    7.6303262   11.3576808
H    11.7502749    6.4834090   10.0475663
H    15.5531655    0.9460493   14.7079051
H    15.8153077   -0.4847511   13.6941139
H    15.0073368   -0.6497488   15.2551715
H    12.9790633   -1.7551852   14.0441101
H    13.8505402   -1.5823120   12.5189306
H    12.2183303   -0.9174783   12.6928787
H    11.3318220    0.6720416   17.6263431
H     8.9395507    5.2271210   14.3312750
H     8.8714969    4.0103180   15.6068380
H    10.9457683    5.1574697   16.7256430
H    10.9505605    6.3368047   15.4114482
H    12.4088118    5.3886874   15.7535881
H     8.9791693    3.5051892   13.9206313

# Compound 5
# TPSSh Functional
C    11.5329158    1.0792010   16.6538204
C    12.4082064    0.4185338   15.8033940
C    12.7859736    0.9755914   14.5817454
C    12.2505033    2.2276113   14.2303958
C    11.3704832    2.9166406   15.0829929
C    11.0248727    2.3191532   16.2954558
N    12.5399974    2.7882632   12.9440293
C    13.6705417    3.5057172   12.6287093
N    13.6451837    3.6951398   11.2621718
C    12.3668700    3.2632680   10.6790234
C    11.7993641    2.3513010   11.7620106
P    14.7489110    4.0783621   13.9004722
Pb   17.0464121    4.6125574   12.7858389
P    17.4933511    6.1197567   14.8647601
C    19.2387904    6.3474622   14.9722108
N    20.3129139    5.6022848   14.5308618
C    21.5717651    6.0545936   15.1403185
C    21.2199469    7.4559542   15.6289477
N    19.7609447    7.3960986   15.6921605
C    20.2652350    4.2907534   13.9603966
C    20.7007060    4.1291402   12.6303937
C    20.7045299    2.8443026   12.0858974
C    20.2814188    1.7519155   12.8274821
C    19.8778067    1.9248025   14.1446757
C    19.8785583    3.1842222   14.7461058
C    19.0059080    8.5006472   16.2040435
C    18.6252566    8.4856668   17.5573718
C    17.9637917    9.6029289   18.0678011
C    17.6860876   10.6999804   17.2657245
C    18.0617803   10.6925677   15.9299589
C    18.7242595    9.5991461   15.3721702
C    14.4717827    4.5879971   10.5089155
C    15.3608029    4.0348457    9.5665240
C    16.1307938    4.9034777    8.7919389
C    16.0343871    6.2776612    8.9487473
C    15.1380249    6.8075203    9.8670038
C    14.3270047    5.9843519   10.6495700
C    21.1868141    5.2973981   11.7884156
C    22.6999755    5.1934719   11.5303782
C    19.5356696    3.3024381   16.2224173
C    18.2071299    2.6235933   16.5800213
C    18.8937437    7.2950868   18.4602389
C    17.5829170    6.6902515   18.9862373
C    19.1023482    9.6266314   13.9013850
C    20.1179233   10.7406741   13.6006051
C    15.4838995    2.5353344    9.3525735
C    16.9288997    2.0375247    9.5024493
C    13.2873148    6.6163116   11.5602470
C    12.1418944    7.2181088   10.7260433
C    13.7599136    0.2275321   13.6883760
C    13.1689974   -1.1043343   13.1988678
C    10.8067619    4.2815958   14.7318664
C    11.2379713    5.3413242   15.7573178
C    20.4329950    5.4130164   10.4553305
C    20.6765099    2.7286546   17.0827908
C    19.8332592    7.6639445   19.6192108
C    17.8586493    9.7697446   13.0108518
C    14.9273109    2.1316413    7.9763333
C    13.8838911    7.6820098   12.4885020
C    15.1016450   -0.0017024   14.4003572
C     9.2766168    4.2427379   14.5938486
H    22.3815709    6.0516120   14.4099049
H    21.8502287    5.3915296   15.9676457
H    21.6457730    7.6806065   16.6084653
H    21.5463527    8.2318731   14.9252473
H    12.5252702    2.7480671    9.7307894
H    11.7216561    4.1307249   10.4972157
H    10.7249501    2.4809844   11.9034890
H    11.9935563    1.2919828   11.5525822
H    20.9959276    6.2111572   12.3556115
H    21.0330689    2.7013109   11.0624519
H    19.5706012    1.0626449   14.7257610
H    19.4240909    4.3616038   16.4593845
H    19.3852400    6.5301709   17.8554570
H    17.6572892    9.6097945   19.1081089
H    17.8314345   11.5492878   15.3059821
H    19.5632435    8.6677128   13.6550486
H    16.8233606    4.4954756    8.0641808
H    14.8852423    2.0456615   10.1238275
H    12.8756478    5.8324987   12.1979754
H    15.0524035    7.8834712    9.9681713
H    13.9635834    0.8529199   12.8166733
H    12.8108634   -0.5456714   16.0943209
H    11.2274722    4.5713575   13.7667981
H    10.3512120    2.8367224   16.9698405
H    20.6216887    4.5455786    9.8165310
H    20.7667602    6.3026146    9.9133159
H    19.3554653    5.4868993   10.6145146
H    23.2671026    5.1231392   12.4619530
H    23.0546163    6.0677444   10.9770204
H    22.9306055    4.3039806   10.9374045
H    20.2766756    0.7624164   12.3838094
H    20.7985211    1.6567515   16.9032436
H    20.4553744    2.8688492   18.1446339
H    21.6331098    3.2113627   16.8659883
H    17.3854808    3.0422831   15.9967214
H    17.9853028    2.7801066   17.6391323
H    18.2479276    1.5442735   16.4082042
H    20.7823010    8.0656768   19.2539965
H    20.0473980    6.7829528   20.2310816
H    19.3817647    8.4190790   20.2687268
H    17.0474991    7.3995442   19.6240827
H    17.7929401    5.7974575   19.5825937
H    16.9306073    6.4084596   18.1580079
H    17.1705058   11.5594356   17.6799755
H    17.1510325    8.9645925   13.2140229
H    18.1444601    9.7259350   11.9555627
H    17.3579703   10.7268613   13.1833146
H    19.6896185   11.7263496   13.8027960
H    20.4115623   10.7141990   12.5472576
H    21.0191200   10.6397682   14.2112427
H    16.6490290    6.9384972    8.3475107
H    13.8926162    2.4580631    7.8453188
H    14.9630010    1.0455014    7.8528144
H    15.5184698    2.5807434    7.1731696
H    17.5767772    2.4605934    8.7295922
H    16.9606528    0.9486312    9.4030025
H    17.3429866    2.3100392   10.4751599
H    14.6789382    7.2615003   13.1062753
H    13.1070601    8.0702403   13.1527162
H    14.2864177    8.5267213   11.9221919
H    12.5073388    8.0332996   10.0952716
H    11.3682632    7.6232314   11.3843141
H    11.6797853    6.4747933   10.0711372
H    15.5267457    0.9489022   14.7260220
H    15.8099213   -0.4872410   13.7225156
H    14.9788394   -0.6468842   15.2749239
H    12.9763439   -1.7787775   14.0377655
H    13.8667767   -1.6043276   12.5210490
H    12.2238450   -0.9563122   12.6697225
H    11.2508460    0.6296106   17.5994751
H     8.8969529    5.2229034   14.2914181
H     8.8019013    3.9790102   15.5432004
H    10.8314349    5.1200526   16.7484625
H    10.8697922    6.3271298   15.4581517
H    12.3258991    5.3848190   15.8308463
H     8.9588498    3.5084567   13.8487215

# Compound 6
# BP86 Functional
Sn   -0.5111753   -2.1154291    0.1179667
P    -1.5394662    0.2575726   -0.7214300
Cl   -0.7752034   -3.3301571   -2.0612525
P     1.5006649   -0.4717524   -0.6857436
Sn    0.3757273    1.5982362    0.5773573
C    -3.1468099    0.7361702   -0.0971284
C     3.1410461   -0.7788009   -0.0405559
Cl    0.0288894    0.3131417    2.7735424
N    -4.2219926   -0.0905210    0.0809483
N    -3.5783242    2.0295145    0.0912579
N     4.1062049    0.1752274    0.1869269
N     3.7230412   -2.0059376    0.1192144
C    -4.2488846   -1.5266461    0.0168503
C    -5.4274887    0.6530096    0.4876188
C    -2.8237614    3.2404418   -0.0752859
C    -5.0489197    2.0970860    0.1645709
C     3.9804168    1.5997981    0.0534450
C     5.4478821   -0.4285542    0.2757946
C     3.1020136   -3.2961484   -0.0073737
C     5.1317698   -1.9011689    0.5372247
C    -4.1659270   -2.2712934    1.2178410
C    -4.4639817   -2.1487656   -1.2354780
H    -5.6221587    0.5064290    1.5623823
H    -6.3041393    0.3023483   -0.0720125
C    -2.4917103    3.7010971   -1.3722961
C    -2.5136702    3.9979106    1.0816331
H    -5.4593153    2.4304075   -0.8045642
H    -5.3699658    2.8067218    0.9366829
C     3.9159050    2.1922271   -1.2309244
C     4.0202898    2.3871416    1.2310919
H     6.0309448    0.0324980    1.0823947
H     5.9921349   -0.2787780   -0.6727616
C     2.6649195   -3.9675073    1.1596285
C     3.0410035   -3.9006565   -1.2846120
H     5.7590131   -2.5852272   -0.0492456
H     5.2351667   -2.1659646    1.6019048
C    -4.2761099   -3.6654375    1.1293014
C    -4.0258616   -1.6150282    2.5870863
C    -4.5594702   -3.5451214   -1.2627180
C    -4.6494998   -1.3509312   -2.5201354
C    -1.7755178    4.9005141   -1.4772938
C    -2.9452810    2.9948282   -2.6438281
C    -1.8118769    5.1988125    0.9132756
C    -2.9711424    3.5921689    2.4780610
C     3.8129571    3.5875306   -1.3032670
C     4.0349980    1.3905118   -2.5212854
C     3.9318235    3.7787991    1.0956044
C     4.2247126    1.7849373    2.6164181
C     2.1314878   -5.2545536    1.0099943
C     2.8147581   -3.3723600    2.5554350
C     2.4934949   -5.1858865   -1.3733966
C     3.5953183   -3.2273355   -2.5333315
C    -4.4642016   -4.2983852   -0.0959743
H    -4.2083138   -4.2638881    2.0387908
H    -3.7850917   -0.5531662    2.4291489
C    -2.8840867   -2.2083706    3.4274760
C    -5.3545001   -1.7027304    3.3673478
H    -4.7007794   -4.0512177   -2.2176470
C    -3.8508196   -1.9185910   -3.7037758
H    -4.2747751   -0.3336538   -2.3351713
C    -6.1463112   -1.2488831   -2.8790750
H    -1.4950991    5.2672214   -2.4656578
C    -1.4298645    5.6404581   -0.3494288
H    -3.3379773    2.0077039   -2.3617652
C    -1.7935131    2.7492628   -3.6310449
C    -4.0816887    3.7864470   -3.3228055
H    -1.5556895    5.7935899    1.7908530
C    -1.8341852    3.5899767    3.5126469
H    -3.3560544    2.5635778    2.4155449
C    -4.1167730    4.5098317    2.9552036
C     3.8113455    4.3756556   -0.1552693
H     3.7457396    4.0655833   -2.2815188
H     3.9490864    0.3242865   -2.2679412
C     2.9109959    1.7017720   -3.5218604
C     5.4163394    1.6188500   -3.1687330
H     3.9509378    4.4032889    1.9896072
H     4.1115057    0.6946099    2.5242561
C     5.6516954    2.0822725    3.1240746
C     3.1893793    2.2637983    3.6467202
H     1.7789222   -5.7913419    1.8917214
C     2.0390717   -5.8566525   -0.2417423
H     3.0835096   -2.3115522    2.4416013
C     1.5157801   -3.4166992    3.3755593
C     3.9486052   -4.0815531    3.3255123
H     2.4117628   -5.6639601   -2.3496743
H     3.7705055   -2.1694452   -2.2895234
C     2.6166967   -3.2626184   -3.7177366
C     4.9484790   -3.8533511   -2.9282219
H    -4.5332810   -5.3861021   -0.1427860
H    -3.0598649   -3.2694304    3.6577621
H    -2.8014287   -1.6686240    4.3814563
H    -1.9200794   -2.1194873    2.9102961
H    -6.2007664   -1.2927634    2.7973747
H    -5.2802951   -1.1533547    4.3175763
H    -5.5965368   -2.7498165    3.6030398
H    -2.7913314   -2.0465350   -3.4463102
H    -3.9279342   -1.2383891   -4.5648507
H    -4.2413694   -2.8956422   -4.0254046
H    -6.5677033   -2.2462123   -3.0750127
H    -6.2849012   -0.6402678   -3.7850939
H    -6.7373459   -0.7950512   -2.0699379
H    -0.8716081    6.5716603   -0.4572112
H    -2.1543639    2.1751623   -4.4966048
H    -0.9894917    2.1730402   -3.1550074
H    -1.3748288    3.6930167   -4.0109278
H    -4.9294797    3.9523687   -2.6422708
H    -4.4519233    3.2445936   -4.2055454
H    -3.7293234    4.7735848   -3.6571600
H    -1.0365832    2.8883079    3.2363951
H    -2.2234391    3.2789118    4.4931799
H    -1.3960543    4.5914684    3.6350361
H    -3.7590574    5.5419963    3.0867569
H    -4.5084468    4.1646707    3.9234157
H    -4.9512913    4.5433532    2.2396686
H     3.7290621    5.4604905   -0.2374668
H     1.9277527    1.5066126   -3.0745929
H     3.0108677    1.0645126   -4.4122361
H     2.9437156    2.7482913   -3.8589846
H     5.5433242    2.6702591   -3.4666124
H     5.5242942    0.9981240   -4.0703876
H     6.2375696    1.3698716   -2.4809293
H     6.4244937    1.7638989    2.4092788
H     5.8348692    1.5686991    4.0793927
H     5.7878248    3.1611583    3.2917047
H     3.2408546    3.3522621    3.7967506
H     3.3850362    1.7883860    4.6191392
H     2.1672345    1.9971280    3.3482615
H     1.6064637   -6.8535069   -0.3368709
H     0.7019179   -2.8876720    2.8627590
H     1.6702226   -2.9316912    4.3498689
H     1.1914976   -4.4505483    3.5649762
H     3.6913919   -5.1352753    3.5098818
H     4.1122164   -3.5999427    4.3009901
H     4.8984975   -4.0698354    2.7717896
H     2.4647056   -4.2876718   -4.0870126
H     3.0197599   -2.6706838   -4.5528049
H     1.6356188   -2.8587382   -3.4365294
H     5.6814191   -3.8059403   -2.1092694
H     5.3748193   -3.3330043   -3.7988598
H     4.8237357   -4.9128889   -3.1971016

# Compound 6
# PBE Functional
Sn   -0.5006905   -2.1226937    0.1062143
P    -1.5401789    0.2519865   -0.6845604
Cl   -0.8168059   -3.3114926   -2.0779800
P     1.4765945   -0.4728499   -0.7446095
Sn    0.3945064    1.5824932    0.5692229
C    -3.1445143    0.7311514   -0.0601590
C     3.1038681   -0.7648349   -0.0603144
Cl    0.1885032    0.2560147    2.7582561
N    -4.2289113   -0.0898104    0.0666486
N    -3.5645569    2.0180622    0.1754299
N     4.0753691    0.1930100    0.1097606
N     3.6655605   -1.9803849    0.2062275
C    -4.2610452   -1.5170182   -0.0790227
C    -5.4350644    0.6474444    0.4719311
C    -2.7846316    3.2197749    0.1177679
C    -5.0329433    2.0994969    0.2217962
C     3.9717639    1.5976230   -0.1658005
C     5.4049997   -0.4192631    0.2637606
C     3.0432355   -3.2715412    0.1272790
C     5.0614399   -1.8542223    0.6539720
C    -4.1895288   -2.3281721    1.0776260
C    -4.4570226   -2.0645222   -1.3673373
H    -5.6637943    0.4557623    1.5338407
H    -6.2995554    0.3326226   -0.1278431
C    -2.3896566    3.7552270   -1.1312011
C    -2.5044903    3.8900394    1.3338609
H    -5.4203149    2.4805719   -0.7401370
H    -5.3631611    2.7784271    1.0180758
C     3.9268354    2.0588121   -1.5034278
C     4.0119228    2.4982093    0.9271159
H     5.9911278    0.1020847    1.0307312
H     5.9577469   -0.3655452   -0.6912620
C     2.5922322   -3.8940198    1.3151508
C     2.9921997   -3.9253057   -1.1259170
H     5.6956293   -2.5993852    0.1553225
H     5.1293500   -2.0143265    1.7426242
C    -4.2929818   -3.7146566    0.9074963
C    -4.0703528   -1.7465223    2.4806250
C    -4.5475144   -3.4564427   -1.4770536
C    -4.6187142   -1.1923419   -2.6039167
C    -1.6479327    4.9431526   -1.1277229
C    -2.8014357    3.1402180   -2.4614286
C    -1.7743734    5.0837168    1.2740583
C    -3.0167092    3.3971467    2.6806015
C     3.8509189    3.4407350   -1.7165057
C     4.0365523    1.1314494   -2.7056421
C     3.9528768    3.8701329    0.6514791
C     4.1795332    2.0343834    2.3682968
C     2.0625520   -5.1866569    1.2117825
C     2.7126454   -3.2383200    2.6847631
C     2.4418228   -5.2110688   -1.1691928
C     3.5642133   -3.3043594   -2.3922324
C    -4.4634688   -4.2751749   -0.3549732
H    -4.2340078   -4.3658083    1.7815578
H    -3.8351882   -0.6753797    2.3824729
C    -2.9374308   -2.3757437    3.3039951
C    -5.4076302   -1.8824276    3.2344603
H    -4.6727226   -3.9071580   -2.4623367
C    -3.7427663   -1.6496687   -3.7785262
H    -4.2935709   -0.1756753   -2.3372895
C    -6.0989140   -1.1195313   -3.0238511
H    -1.3202060    5.3684483   -2.0779996
C    -1.3353357    5.5998441    0.0594328
H    -3.2177184    2.1424023   -2.2600783
C    -1.6170911    2.9406708   -3.4175014
C    -3.8990093    3.9918687   -3.1272675
H    -1.5400829    5.6123104    2.1997329
C    -1.9126437    3.2782895    3.7413732
H    -3.4314734    2.3886761    2.5304499
C    -4.1465912    4.3120788    3.1920252
C     3.8560845    4.3400797   -0.6539532
H     3.8015971    3.8184104   -2.7393848
H     3.9242769    0.0974419   -2.3490703
C     2.9270826    1.3642083   -3.7408827
C     5.4249088    1.2624538   -3.3602650
H     3.9745937    4.5815916    1.4786224
H     4.0167759    0.9459320    2.3888440
C     5.6113698    2.3220753    2.8616890
C     3.1621548    2.6636132    3.3311601
H     1.7006362   -5.6878240    2.1110518
C     1.9798386   -5.8371457   -0.0155182
H     2.9503729   -2.1744322    2.5306933
C     1.4087222   -3.2877922    3.4938542
C     3.8541186   -3.8840374    3.4945399
H     2.3668641   -5.7268086   -2.1272668
H     3.7165288   -2.2325010   -2.1981702
C     2.6195781   -3.4120896   -3.5969074
C     4.9353066   -3.9241310   -2.7215049
H    -4.5248175   -5.3591124   -0.4664507
H    -3.1080441   -3.4493822    3.4744979
H    -2.8729137   -1.8878124    4.2875449
H    -1.9662409   -2.2556302    2.8054368
H    -6.2464910   -1.4388888    2.6782362
H    -5.3476800   -1.3915973    4.2175192
H    -5.6513157   -2.9425119    3.4023234
H    -2.6903003   -1.7409130   -3.4790611
H    -3.8170094   -0.9241898   -4.6029270
H    -4.0666544   -2.6253912   -4.1712822
H    -6.4714688   -2.1127783   -3.3170605
H    -6.2224106   -0.4462231   -3.8857553
H    -6.7424998   -0.7541538   -2.2092695
H    -0.7564210    6.5250598    0.0357139
H    -1.1614109    3.8987294   -3.7094996
H    -1.9556195    2.4416309   -4.3374773
H    -0.8447843    2.3102653   -2.9565002
H    -4.7707244    4.1234703   -2.4691128
H    -4.2409699    3.5166447   -4.0590767
H    -3.5216309    4.9946850   -3.3791666
H    -1.1237544    2.5799500    3.4313194
H    -2.3407743    2.9000595    4.6819386
H    -1.4537100    4.2545887    3.9585445
H    -3.7629800    5.3213310    3.4056048
H    -4.5731943    3.9115418    4.1238441
H    -4.9607091    4.4212834    2.4600152
H     3.7975376    5.4131042   -0.8462287
H     1.9356654    1.2508445   -3.2821492
H     3.0101760    0.6270016   -4.5531541
H     2.9952779    2.3645388   -4.1943979
H     5.5759163    2.2739446   -3.7670687
H     5.5257608    0.5471887   -4.1904767
H     6.2365468    1.0712440   -2.6426402
H     6.3779075    1.8874563    2.2033358
H     5.7584395    1.9171212    3.8741756
H     5.7958466    3.4063464    2.9037600
H     3.2832558    3.7556487    3.3916944
H     3.3074504    2.2583874    4.3434007
H     2.1297350    2.4413243    3.0314410
H     1.5481198   -6.8378090   -0.0748865
H     0.5805208   -2.8205661    2.9453838
H     1.5337193   -2.7394796    4.4386214
H     1.1243960   -4.3214812    3.7418704
H     3.6195118   -4.9353537    3.7207475
H     3.9932886   -3.3575651    4.4508031
H     4.8111821   -3.8731825    2.9528656
H     2.4983844   -4.4553810   -3.9257818
H     3.0346541   -2.8486106   -4.4464538
H     1.6233022   -3.0153825   -3.3605789
H     5.6492967   -3.8180271   -1.8909457
H     5.3715078   -3.4437713   -3.6105231
H     4.8350520   -4.9992546   -2.9343713

# Compound 6
# TPSS Functional
Sn   -0.5201129   -2.1083329    0.1033881
P    -1.5355617    0.2523030   -0.7555791
Cl   -0.7948477   -3.3053309   -2.0791468
P     1.4920558   -0.4918295   -0.7220131
Sn    0.3760068    1.5549504    0.5539891
C    -3.1157587    0.7413132   -0.0690727
C     3.1101002   -0.7886637   -0.0149039
Cl    0.0126311    0.2160904    2.7104997
N    -4.1830252   -0.0773696    0.1582834
N    -3.5245905    2.0349313    0.1429226
N     4.0663502    0.1687025    0.2179163
N     3.6765972   -2.0091852    0.2093370
C    -4.2376787   -1.5099802    0.0173243
C    -5.3681934    0.6710880    0.6222950
C    -2.7671336    3.2401187   -0.0711948
C    -4.9901275    2.1179528    0.3069792
C     3.9519527    1.5897628    0.0195223
C     5.4028301   -0.4343935    0.3959087
C     3.0634431   -3.3031504    0.0529346
C     5.0685746   -1.8972098    0.6881476
C    -4.1735150   -2.3157213    1.1757409
C    -4.4619684   -2.0583399   -1.2646309
H    -5.5200114    0.5087211    1.6957224
H    -6.2611217    0.3360824    0.0892573
C    -2.4734724    3.6718941   -1.3847494
C    -2.4200245    4.0167521    1.0587158
H    -5.4492958    2.4768531   -0.6236974
H    -5.2483192    2.8088378    1.1117642
C     3.9084233    2.1245874   -1.2882079
C     3.9859636    2.4248579    1.1604034
H     5.9370777    0.0505251    1.2151888
H     5.9904257   -0.3155038   -0.5240013
C     2.6178915   -3.9933129    1.2019403
C     3.0241271   -3.8856720   -1.2328283
H     5.7119279   -2.5982953    0.1510929
H     5.1185872   -2.1266885    1.7589393
C    -4.3121110   -3.6990550    1.0142702
C    -4.0202173   -1.7340746    2.5768880
C    -4.5839940   -3.4474241   -1.3662290
C    -4.6344132   -1.1913124   -2.5054972
C    -1.7581196    4.8650629   -1.5348934
C    -2.9703240    2.9467822   -2.6292979
C    -1.7225143    5.2112502    0.8463716
C    -2.8253379    3.6355453    2.4782087
C     3.8250179    3.5149634   -1.4220925
C     4.0315228    1.2673224   -2.5418461
C     3.9199884    3.8089508    0.9645480
C     4.1511372    1.8823706    2.5755855
C     2.1000948   -5.2817452    1.0266979
C     2.7353413   -3.4148350    2.6079334
C     2.4881193   -5.1717922   -1.3485378
C     3.5946407   -3.1907383   -2.4628069
C    -4.5078933   -4.2618867   -0.2419270
H    -4.2596045   -4.3429972    1.8878283
H    -3.7497015   -0.6774672    2.4769896
C    -2.9010859   -2.4105696    3.3885047
C    -5.3544340   -1.8307168    3.3500530
H    -4.7340591   -3.8966411   -2.3432568
C    -3.8097273   -1.6885287   -3.7053861
H    -4.2771128   -0.1858646   -2.2623898
C    -6.1278629   -1.0885858   -2.8852968
H    -1.5097402    5.2097861   -2.5349640
C    -1.3779558    5.6260727   -0.4343100
H    -3.3554641    1.9695374   -2.3234638
C    -1.8515151    2.6887816   -3.6537649
C    -4.1246198    3.7376527   -3.2834105
H    -1.4395466    5.8192749    1.7011242
C    -1.6426689    3.6461899    3.4638027
H    -3.2193200    2.6142112    2.4518395
C    -3.9378214    4.5770431    2.9914738
C     3.8229311    4.3518208   -0.3109240
H     3.7768618    3.9479311   -2.4175112
H     3.9198711    0.2188694   -2.2499269
C     2.9318294    1.5659750   -3.5759676
C     5.4279805    1.4455608   -3.1773941
H     3.9372121    4.4680279    1.8281196
H     4.0383361    0.7939699    2.5333107
C     5.5621170    2.2080737    3.1145050
C     3.0868542    2.4165867    3.5513696
H     1.7437834   -5.8327624    1.8927408
C     2.0278339   -5.8638980   -0.2339315
H     2.9958794   -2.3549217    2.5170681
C     1.4173186   -3.4881397    3.3993283
C     3.8556903   -4.1316017    3.3941053
H     2.4244346   -5.6335827   -2.3291778
H     3.7492682   -2.1373498   -2.2092352
C     2.6428051   -3.2324753   -3.6709611
C     4.9645938   -3.7980943   -2.8363855
H    -4.5979038   -5.3397334   -0.3461116
H    -3.1201253   -3.4699563    3.5640275
H    -2.8041168   -1.9217528    4.3639634
H    -1.9396528   -2.3342219    2.8741502
H    -6.1812795   -1.3584664    2.8083832
H    -5.2625939   -1.3483930    4.3300835
H    -5.6255175   -2.8799642    3.5137558
H    -2.7549605   -1.7981379   -3.4416220
H    -3.8989452   -0.9743130   -4.5325374
H    -4.1727636   -2.6572500   -4.0673879
H    -6.5268145   -2.0745188   -3.1496967
H    -6.2561750   -0.4278756   -3.7507825
H    -6.7342674   -0.6956141   -2.0612822
H    -0.8241843    6.5503294   -0.5769862
H    -1.4411001    3.6264836   -4.0456403
H    -2.2484058    2.1198707   -4.5018976
H    -1.0416327    2.1088030   -3.2034587
H    -4.9474958    3.9105340   -2.5810151
H    -4.5185859    3.1886036   -4.1464285
H    -3.7766930    4.7159116   -3.6343505
H    -0.8594127    2.9490895    3.1557861
H    -1.9887726    3.3440158    4.4586658
H    -1.2078015    4.6481632    3.5528789
H    -3.5615235    5.6024760    3.0816959
H    -4.2812336    4.2552166    3.9812782
H    -4.8019460    4.6031396    2.3183523
H     3.7590227    5.4289747   -0.4411133
H     1.9407167    1.4179158   -3.1390979
H     3.0324972    0.8891354   -4.4317031
H     3.0031967    2.5923326   -3.9538641
H     5.5742406    2.4784475   -3.5135025
H     5.5341448    0.7878441   -4.0478060
H     6.2299575    1.2104019   -2.4689107
H     6.3533461    1.8472586    2.4478949
H     5.7069766    1.7520604    4.1005576
H     5.6918829    3.2911540    3.2211841
H     3.1508732    3.5059433    3.6526011
H     3.2449503    1.9805171    4.5442656
H     2.0774551    2.1520633    3.2264263
H     1.6077439   -6.8593683   -0.3492369
H     0.6137831   -2.9627240    2.8767247
H     1.5480359   -3.0191309    4.3806065
H     1.1068243   -4.5264954    3.5619106
H     3.6015097   -5.1870131    3.5447695
H     3.9840810   -3.6706133    4.3802820
H     4.8162849   -4.0966169    2.8685380
H     2.5112532   -4.2553042   -4.0421620
H     3.0634197   -2.6371348   -4.4900523
H     1.6580263   -2.8361492   -3.4116228
H     5.6777165   -3.7425276   -2.0059936
H     5.3949398   -3.2676134   -3.6939623
H     4.8565190   -4.8536931   -3.1106259

# Compound 6
# B3LYP Functional
Sn   -0.5023895   -2.1140357    0.1517566
P    -1.5735963    0.2994233   -0.5756296
Cl   -0.7796076   -3.3164328   -2.0330459
P     1.5097895   -0.4762473   -0.6800771
Sn    0.4275338    1.6229676    0.6051375
C    -3.2056851    0.7568449   -0.0003412
C     3.1646920   -0.7782115   -0.0621998
Cl    0.3125770    0.3776154    2.8479463
N    -4.2813533   -0.0735707    0.0301613
N    -3.6395299    2.0215508    0.2782390
N     4.1542398    0.1650462   -0.0003236
N     3.7180378   -1.9826028    0.2376823
C    -4.3101808   -1.4926845   -0.1845066
C    -5.5481355    0.6471404    0.1960020
C    -2.8853839    3.2433486    0.2706848
C    -5.0964007    2.0813052    0.4735553
C     4.0699240    1.5641313   -0.3142457
C     5.4804692   -0.4556419    0.1256085
C     3.0991079   -3.2793162    0.2406310
C     5.1388898   -1.8627457    0.5950613
C    -4.3223309   -2.3409918    0.9398551
C    -4.4375865   -1.9925151   -1.4941015
H    -6.1249800    0.2220500    1.0175045
H    -6.1508549    0.5666070   -0.7121650
C    -2.5516541    3.8445845   -0.9605540
C    -2.5900339    3.8712297    1.4988341
H    -5.5398549    2.8016714   -0.2160681
H    -5.3359177    2.3973916    1.4892104
C     4.0029562    1.9864728   -1.6573649
C     4.1662527    2.4915336    0.7444135
H     6.1009720    0.0868333    0.8352502
H     5.9885619   -0.4526915   -0.8443352
C     2.6469169   -3.8272848    1.4581368
C     3.0729811   -4.0170394   -0.9593944
H     5.7239156   -2.6340117    0.0959301
H     5.2680361   -1.9771786    1.6742079
C    -4.4124910   -3.7141954    0.7170704
C    -4.3173192   -1.8108624    2.3679546
C    -4.5243666   -3.3736734   -1.6568245
C    -4.5318816   -1.0852743   -2.7133732
C    -1.8544592    5.0512767   -0.9322949
C    -2.9907311    3.2769255   -2.3036629
C    -1.9061205    5.0865524    1.4641091
C    -3.0496495    3.3224467    2.8446268
C     3.9587108    3.3572911   -1.9082772
C     4.0535419    1.0266003   -2.8386953
C     4.1290028    3.8500734    0.4316466
C     4.3826448    2.0703244    2.1931550
C     2.1230018   -5.1194105    1.4325790
C     2.7714172   -3.1006852    2.7920759
C     2.5315842   -5.3006003   -0.9243084
C     3.6675331   -3.4946555   -2.2605222
C    -4.5031890   -4.2274919   -0.5666204
H    -4.4104917   -4.3922681    1.5611646
H    -4.1390267   -0.7357603    2.3251937
C    -3.2025540   -2.4115485    3.2344832
C    -5.6877522   -2.0352152    3.0337169
H    -4.5929934   -3.7875729   -2.6543114
C    -3.5066590   -1.4347028   -3.8011281
H    -4.3109357   -0.0679277   -2.3891236
C    -5.9579869   -1.0949626   -3.2941416
H    -1.5764257    5.5256113   -1.8646153
C    -1.5270537    5.6658566    0.2655604
H    -3.3529244    2.2636523   -2.1395579
C    -1.8447833    3.1761999   -3.3192682
C    -4.1554346    4.1016811   -2.8811095
H    -1.6655745    5.5854414    2.3935546
C    -1.9314768    3.2487597    3.8942972
H    -3.4018080    2.3019652    2.6865979
C    -4.2227462    4.1594748    3.3923054
C     4.0109092    4.2821238   -0.8783770
H     3.8954647    3.7067083   -2.9307145
H     3.9490560    0.0117242   -2.4573796
C     2.9041174    1.2442768   -3.8318786
C     5.4119301    1.1223046   -3.5571251
H     4.1914465    4.5812114    1.2270321
H     4.2072948    0.9955421    2.2581948
C     5.8360002    2.3481904    2.6230830
C     3.4170232    2.7440108    3.1775698
H     1.7613383   -5.5626174    2.3509047
C     2.0546322   -5.8461578    0.2555414
H     2.9865205   -2.0510350    2.5865779
C     1.4827508   -3.1324586    3.6258437
C     3.9364342   -3.6807827    3.6181814
H     2.4779057   -5.8800260   -1.8362532
H     3.8992249   -2.4386625   -2.1221236
C     2.6974868   -3.5876195   -3.4462255
C     4.9867689   -4.2208896   -2.5829372
H    -4.5572885   -5.2983358   -0.7178914
H    -3.3218312   -3.4907468    3.3525488
H    -3.2234964   -1.9642850    4.2306404
H    -2.2195803   -2.2237675    2.8040924
H    -6.5048331   -1.6148183    2.4429799
H    -5.7098734   -1.5759012    4.0249382
H    -5.8908333   -3.1014113    3.1563640
H    -2.4935376   -1.4442384   -3.4027383
H    -3.5608247   -0.7015037   -4.6101482
H    -3.7015479   -2.4177350   -4.2347958
H    -6.2161441   -2.0852181   -3.6761147
H    -6.0359125   -0.3872244   -4.1231682
H    -6.7095272   -0.8259682   -2.5482163
H    -0.9866638    6.6045793    0.2647011
H    -1.4600944    4.1594890   -3.5986606
H    -2.1978938    2.6912414   -4.2321435
H    -1.0214761    2.5834494   -2.9211265
H    -4.9965717    4.1545718   -2.1863055
H    -4.5120084    3.6563670   -3.8129332
H    -3.8438613    5.1259581   -3.0975966
H    -1.1058221    2.6188642    3.5666287
H    -2.3263117    2.8185172    4.8179523
H    -1.5412919    4.2393603    4.1381539
H    -3.8946685    5.1735032    3.6326791
H    -4.6145870    3.7115155    4.3083866
H    -5.0432110    4.2451353    2.6773766
H     3.9726056    5.3417337   -1.1001191
H     1.9396397    1.1470767   -3.3347338
H     2.9496744    0.4956511   -4.6258332
H     2.9584577    2.2279028   -4.3035701
H     5.5537821    2.1095860   -4.0028299
H     5.4695367    0.3828156   -4.3593389
H     6.2456785    0.9473245   -2.8737606
H     6.5632928    1.8841221    1.9542760
H     6.0128947    1.9702342    3.6327417
H     6.0390503    3.4217519    2.6280741
H     3.5548947    3.8273159    3.1992275
H     3.5991982    2.3696488    4.1872669
H     2.3780020    2.5306486    2.9332700
H     1.6309023   -6.8428864    0.2592403
H     0.6384893   -2.7229405    3.0741600
H     1.6096384   -2.5276841    4.5254354
H     1.2312592   -4.1473060    3.9421036
H     3.7336239   -4.7176137    3.8977249
H     4.0717223   -3.1061614    4.5377244
H     4.8800999   -3.6722353    3.0694261
H     2.4794320   -4.6258662   -3.7067727
H     3.1434284   -3.1154273   -4.3254626
H     1.7510935   -3.0962809   -3.2248686
H     5.7042409   -4.1525987   -1.7617857
H     5.4507744   -3.7924068   -3.4747579
H     4.8109963   -5.2815173   -2.7760681

# Compound 6
# PBE0 Functional
Sn   -0.4365708   -1.9958887   -0.2607568
P    -1.5500879    0.3660939   -0.8335684
Cl   -0.7528016   -2.9208406   -2.5365598
P     1.5585988   -0.3632658   -0.9937790
Sn    0.4405172    1.6683231    0.2857504
C    -3.0735927    0.7073857    0.0199736
C     3.0680750   -0.6957158   -0.0984960
Cl    0.3819826    0.3987982    2.4752345
N    -4.0954963   -0.1696457    0.1787855
N    -3.4913291    1.9208702    0.4669450
N     4.0578994    0.2145864    0.1107697
N     3.5020353   -1.8955051    0.3492606
C    -4.1616245   -1.5280622   -0.2594266
C    -5.3337952    0.5183411    0.5271487
C    -2.8239000    3.1776896    0.3608633
C    -4.8219745    1.8375131    1.0643217
C     4.1312326    1.5412248   -0.4165408
C     5.2962380   -0.4456416    0.5129514
C     2.8325075   -3.1563825    0.3081336
C     4.7948938   -1.7799888    1.0177718
C    -4.0447580   -2.5476604    0.6998682
C    -4.4604946   -1.8087843   -1.6011542
H    -5.9027096   -0.0479265    1.2625381
H    -5.9569456    0.6441559   -0.3655021
C    -2.7434860    3.8044198   -0.8959456
C    -2.3579295    3.8130252    1.5249450
H    -5.4316693    2.6912789    0.7666915
H    -4.7524499    1.8272358    2.1558024
C     4.4093790    1.7285552   -1.7803284
C     4.0368300    2.6286155    0.4695803
H     5.8189021    0.1262542    1.2767362
H     5.9605653   -0.5503750   -0.3522401
C     2.3156387   -3.6953418    1.4964819
C     2.8011042   -3.8692675   -0.9046043
H     5.4425490   -2.6167324    0.7564311
H     4.6627560   -1.7769123    2.1026610
C    -4.1973028   -3.8622477    0.2732733
C    -3.8140584   -2.2581182    2.1685099
C    -4.5993589   -3.1406369   -1.9733721
C    -4.6807600   -0.7270816   -2.6351209
C    -2.1277479    5.0480328   -0.9678297
C    -3.3704468    3.2134437   -2.1409422
C    -1.7732724    5.0694819    1.3962485
C    -2.5189894    3.2208944    2.9096037
C     4.5151564    3.0316845   -2.2532903
C     4.6798542    0.5819594   -2.7308327
C     4.1631346    3.9103619   -0.0563921
C     3.8814568    2.4537639    1.9668614
C     1.7465922   -4.9638934    1.4427891
C     2.3748024   -2.9731931    2.8261863
C     2.1926222   -5.1180892   -0.9045123
C     3.4460557   -3.3351976   -2.1679209
C    -4.4654614   -4.1589263   -1.0501511
H    -4.0983824   -4.6691931    0.9896003
H    -3.4322328   -1.2372714    2.2504129
C    -2.7808418   -3.1847744    2.8004890
C    -5.1233337   -2.3492242    2.9550763
H    -4.8064597   -3.3828625   -3.0090261
C    -3.8166396   -0.9280648   -3.8760485
H    -4.3877625    0.2259535   -2.1897959
C    -6.1589118   -0.6328128   -3.0174632
H    -2.0389011    5.5410844   -1.9282224
C    -1.6413392    5.6765374    0.1639287
H    -3.4595647    2.1373503   -1.9919916
C    -2.5191127    3.4053820   -3.3899905
C    -4.7755182    3.7806252   -2.3520369
H    -1.4058968    5.5746659    2.2812377
C    -1.2707855    3.3649108    3.7742355
H    -2.7065255    2.1497154    2.7960770
C    -3.7061705    3.8674113    3.6305525
C     4.3840206    4.1148200   -1.4049761
H     4.7150900    3.1991580   -3.3053496
H     4.4361335   -0.3499493   -2.2174037
C     3.8141447    0.6403386   -3.9848782
C     6.1638225    0.5390013   -3.1031104
H     4.0811677    4.7650706    0.6038561
H     3.4816403    1.4525888    2.1493274
C     5.2415203    2.5759623    2.6601835
C     2.9180890    3.4541424    2.5990771
H     1.3354206   -5.3984689    2.3464306
C     1.6732272   -5.6642673    0.2558478
H     2.6251209   -1.9271134    2.6336627
C     1.0345713   -2.9651338    3.5526934
C     3.4455428   -3.5922438    3.7273265
H     2.1176163   -5.6714316   -1.8311543
H     3.3027678   -2.2516562   -2.1756399
C     2.8142602   -3.8668957   -3.4480051
C     4.9489643   -3.6218464   -2.1737887
H    -4.5701460   -5.1912674   -1.3638621
H    -3.1549160   -4.2086772    2.8831633
H    -2.5390376   -2.8430059    3.8096087
H    -1.8599059   -3.2050006    2.2168228
H    -5.8962878   -1.6843934    2.5650532
H    -4.9549528   -2.0947654    4.0048636
H    -5.5205987   -3.3669626    2.9147175
H    -2.7645914   -1.0408989   -3.6115434
H    -3.9226853   -0.0724422   -4.5484519
H    -4.1218316   -1.8190568   -4.4307663
H    -6.4912599   -1.5470399   -3.5160414
H    -6.3237500    0.2007093   -3.7056240
H    -6.8002423   -0.4865346   -2.1447602
H    -1.1648538    6.6472684    0.0840210
H    -2.4418681    4.4563151   -3.6802274
H    -2.9681548    2.8712388   -4.2304467
H    -1.5119138    3.0124085   -3.2419901
H    -5.4213924    3.5995293   -1.4895318
H    -5.2455061    3.3212227   -3.2260643
H    -4.7416069    4.8611662   -2.5155846
H    -0.3955991    2.9317402    3.2917127
H    -1.4186136    2.8386819    4.7201020
H    -1.0657720    4.4115477    4.0129152
H    -3.4968196    4.9226743    3.8258839
H    -3.8827985    3.3786597    4.5925137
H    -4.6286172    3.8231202    3.0490246
H     4.4711722    5.1232957   -1.7941818
H     2.7548191    0.6567927   -3.7254380
H     3.9989587   -0.2376826   -4.6091839
H     4.0416033    1.5235067   -4.5873634
H     6.4524579    1.4314831   -3.6645162
H     6.3768971   -0.3328096   -3.7274980
H     6.8042296    0.4897693   -2.2190427
H     5.9857153    1.8873275    2.2570595
H     5.1423577    2.3821155    3.7313663
H     5.6384322    3.5872563    2.5354991
H     3.3249031    4.4689988    2.5852178
H     2.7402621    3.1867632    3.6429625
H     1.9558175    3.4656532    2.0852217
H     1.2065211   -6.6424536    0.2303901
H     0.2574447   -2.5195792    2.9331027
H     1.1146698   -2.3688447    4.4644794
H     0.7241529   -3.9731962    3.8395801
H     3.1717293   -4.6167719    3.9934793
H     3.5427461   -3.0214207    4.6545033
H     4.4249608   -3.6344138    3.2461683
H     3.0283963   -4.9292797   -3.5967013
H     3.2301124   -3.3347826   -4.3070811
H     1.7329408   -3.7216740   -3.4472951
H     5.4619326   -3.1877244   -1.3138171
H     5.4093806   -3.2133641   -3.0775956
H     5.1340008   -4.6993790   -2.1598088

# Compound 6
# TPSSh Functional
Sn   -0.4760846   -2.0637637    0.0758214
P    -1.5474415    0.2893909   -0.6966128
Cl   -0.7772214   -3.2537868   -2.0943824
P     1.4751165   -0.4631278   -0.8446668
Sn    0.4301936    1.6040163    0.4514905
C    -3.1228884    0.7237497    0.0202641
C     3.0709091   -0.7430638   -0.0881251
Cl    0.3198058    0.2916269    2.6337666
N    -4.1819650   -0.1189190    0.1513523
N    -3.5378660    1.9800797    0.3535615
N     4.0466738    0.2053719    0.0420501
N     3.5926654   -1.9363873    0.2988338
C    -4.2234969   -1.5154078   -0.1796000
C    -5.4371330    0.6056776    0.3854324
C    -2.7756077    3.1942540    0.2907797
C    -4.9492099    2.0001058    0.7715903
C     3.9931253    1.5826729   -0.3605127
C     5.3528600   -0.4101894    0.3230372
C     2.9641193   -3.2287861    0.2695319
C     4.9499488   -1.7802776    0.8457523
C    -4.2402792   -2.4483883    0.8746223
C    -4.3486006   -1.9078584   -1.5247920
H    -6.0115650    0.1257598    1.1776364
H    -6.0414500    0.6082667   -0.5275773
C    -2.5172074    3.7826577   -0.9639874
C    -2.3769134    3.8172790    1.4916099
H    -5.4853820    2.7962780    0.2535469
H    -5.0263850    2.1719090    1.8472680
C     3.9936918    1.9218251   -1.7281372
C     4.0484165    2.5703621    0.6447996
H     5.9051855    0.1750546    1.0559277
H     5.9422098   -0.4693150   -0.5991119
C     2.4959664   -3.7922281    1.4729981
C     2.9324857   -3.9393271   -0.9475886
H     5.5969990   -2.5842281    0.4974710
H     4.9186575   -1.8019840    1.9383845
C    -4.3315235   -3.8010381    0.5450751
C    -4.2377647   -2.0278100    2.3361319
C    -4.4351268   -3.2724678   -1.7968804
C    -4.4503284   -0.9082844   -2.6645014
C    -1.7972630    4.9772672   -0.9904546
C    -3.0548378    3.2176680   -2.2686220
C    -1.6828433    5.0250219    1.4043785
C    -2.7224162    3.2637935    2.8653425
C     3.9936679    3.2758809   -2.0642259
C     4.0655686    0.8899040   -2.8413235
C     4.0633440    3.9083046    0.2495084
C     4.1480872    2.2355046    2.1255665
C     1.9702104   -5.0843974    1.4245729
C     2.5821791   -3.0705375    2.8088974
C     2.3781707   -5.2183701   -0.9383058
C     3.5349654   -3.3843854   -2.2291314
C    -4.4167344   -4.2115526   -0.7770375
H    -4.3346065   -4.5415077    1.3373192
H    -4.0493743   -0.9520339    2.3742681
C    -3.1385335   -2.7138445    3.1580496
C    -5.6143432   -2.3000884    2.9702917
H    -4.5036006   -3.6034314   -2.8262685
C    -3.4317633   -1.1756552   -3.7801059
H    -4.2349850    0.0836992   -2.2610310
C    -5.8788998   -0.8901461   -3.2358567
H    -1.5752343    5.4379017   -1.9459252
C    -1.3795515    5.5950002    0.1787233
H    -3.4217812    2.2085984   -2.0757010
C    -1.9795017    3.1033593   -3.3569936
C    -4.2370297    4.0697042   -2.7658975
H    -1.3649520    5.5184916    2.3146876
C    -1.5344908    3.2695462    3.8367452
H    -3.0306648    2.2229900    2.7401258
C    -3.8876756    4.0596324    3.4849223
C     4.0236062    4.2623323   -1.0897648
H     3.9830665    3.5591359   -3.1103456
H     3.8829808   -0.0926667   -2.4045322
C     2.9912032    1.1102444   -3.9142574
C     5.4662261    0.8785973   -3.4779794
H     4.0994170    4.6822557    1.0072776
H     3.9279146    1.1721013    2.2447999
C     5.5718210    2.5082559    2.6469063
C     3.1397640    3.0112951    2.9845069
H     1.5949210   -5.5365431    2.3348487
C     1.9016700   -5.7883062    0.2327528
H     2.7754326   -2.0137754    2.6094791
C     1.2763767   -3.1402370    3.6122609
C     3.7337943   -3.6383423    3.6603821
H     2.3137769   -5.7737799   -1.8651244
H     3.5494707   -2.2958321   -2.1452839
C     2.7218528   -3.7289518   -3.4828064
C     4.9866924   -3.8716501   -2.3945789
H    -4.4693827   -5.2680211   -1.0136908
H    -3.2738495   -3.7987772    3.1766204
H    -3.1692795   -2.3553940    4.1907444
H    -2.1493552   -2.5001973    2.7510239
H    -6.4235693   -1.8241956    2.4098555
H    -5.6413608   -1.9289833    3.9987953
H    -5.8204543   -3.3738403    2.9949705
H    -2.4161723   -1.2041259   -3.3861197
H    -3.4980078   -0.3873493   -4.5357682
H    -3.6291805   -2.1290321   -4.2770629
H    -6.1324386   -1.8615267   -3.6682997
H    -5.9632369   -0.1371153   -4.0246420
H    -6.6231045   -0.6672068   -2.4664848
H    -0.8245862    6.5255205    0.1332344
H    -1.5992769    4.0844339   -3.6549480
H    -2.4031609    2.6311052   -4.2473933
H    -1.1438795    2.4921206   -3.0126083
H    -5.0311998    4.1354634   -2.0172809
H    -4.6608179    3.6366991   -3.6762024
H    -3.9135919    5.0888591   -2.9961860
H    -0.6904981    2.7041332    3.4429039
H    -1.8347437    2.8049813    4.7796119
H    -1.2079379    4.2883057    4.0618482
H    -3.5761221    5.0884972    3.6856783
H    -4.1928869    3.6091418    4.4335145
H    -4.7596995    4.1048795    2.8285418
H     4.0271740    5.3082301   -1.3753333
H     1.9956922    1.1060045   -3.4686999
H     3.0343736    0.3083658   -4.6558082
H     3.1394599    2.0568518   -4.4412301
H     5.6871420    1.8396094   -3.9499192
H     5.5259787    0.1025299   -4.2461564
H     6.2466265    0.6869082   -2.7372164
H     6.3359679    1.9807576    2.0706691
H     5.6586380    2.2030326    3.6933833
H     5.7997132    3.5762577    2.5882040
H     3.3474899    4.0846844    2.9700284
H     3.2029211    2.6733162    4.0217941
H     2.1175209    2.8526171    2.6407125
H     1.4691078   -6.7822544    0.2124019
H     0.4352115   -2.7634823    3.0301318
H     1.3664665   -2.5249681    4.5104949
H     1.0555577   -4.1637276    3.9284655
H     3.5217412   -4.6736456    3.9417994
H     3.8477940   -3.0559570    4.5791646
H     4.6883405   -3.6335472    3.1288287
H     2.7630613   -4.7987341   -3.7075547
H     3.1431092   -3.2030006   -4.3442875
H     1.6766008   -3.4392860   -3.3684651
H     5.6139904   -3.5979349   -1.5423495
H     5.4308447   -3.4403576   -3.2967612
H     5.0145826   -4.9607955   -2.4902723

# Compound 7
# BP86 Functional
Pb   -1.6954692    0.1330507    0.3753441
Pb    1.8817827    0.4875952   -1.1273636
Br   -1.4135987    1.9164955   -1.8110795
P     0.7637062    0.7014647    1.4441736
P     0.0896842   -1.6426964   -0.7127391
Br    4.2442166   -0.7890758   -0.4767947
C     0.7352227    2.2946620    2.2514828
C    -0.6424689   -2.3396801   -2.1870901
N     1.7713335    3.1877216    2.2952719
N    -0.2440921    2.7531353    3.1060506
N     0.0024695   -2.5894266   -3.3698958
N    -1.9009823   -2.8903989   -2.2729872
C     3.0056183    3.1327395    1.5611743
C     1.4751877    4.3407438    3.1623475
C    -1.4895205    2.1182499    3.4306934
C     0.2469562    3.8653568    3.9387576
C     1.3597158   -2.2625103   -3.7171664
C    -0.7433518   -3.5461453   -4.2054688
C    -2.1443945   -3.4966702   -3.5956380
C    -2.8947601   -2.9674669   -1.2390835
C     3.1354223    3.8937771    0.3748889
C     4.0887514    2.4009245    2.1009567
H     1.2611141    5.2339458    2.5528863
H     2.3319029    4.5651320    3.8113488
C    -1.5128288    0.9790722    4.2717029
C    -2.6864041    2.7167096    2.9629650
H     0.5063972    3.4972753    4.9467920
H    -0.5189482    4.6435861    4.0442634
C     2.4069691   -3.1245393   -3.3179241
C     1.5926538   -1.1415972   -4.5521052
H    -0.2874305   -4.5482287   -4.1325683
H    -0.7259515   -3.2375711   -5.2577915
H    -2.8257533   -2.8695248   -4.1906178
H    -2.5989885   -4.4901637   -3.4839352
C    -2.7252714   -3.8969003   -0.1825072
C    -4.0697636   -2.1800959   -1.3458459
C     2.0092315    4.7635728   -0.1729597
C     4.3770272    3.8824763   -0.2748932
C     5.3035034    2.4230591    1.4059835
C     3.9851581    1.6437848    3.4183004
C    -0.2604483    0.4070245    4.9238961
C    -2.7580477    0.4101150    4.5700123
C    -3.9033825    2.1126414    3.3066767
C    -2.6992972    4.0175491    2.1683668
C     2.1702598   -4.3824815   -2.4923859
C     3.7058430   -2.8167327   -3.7406967
C     0.4620007   -0.2662163   -5.0812633
C     2.9128554   -0.8857486   -4.9459898
C    -3.7282030   -3.9761740    0.7921189
C    -1.5495164   -4.8626624   -0.1082031
C    -4.3386331   -1.2479783   -2.5230373
C    -5.0474633   -2.3176259   -0.3505855
H     1.0888599    4.5068610    0.3727619
C     2.3145708    6.2574252    0.0648953
C     1.7265000    4.5179042   -1.6634636
H     4.5036426    4.4562074   -1.1942445
C     5.4491732    3.1522499    0.2296495
H     6.1462951    1.8459404    1.7866661
C     4.5417548    0.2140682    3.3301196
C     4.6791576    2.4286546    4.5499992
H     2.9177620    1.5602699    3.6693379
H     0.6129617    0.8701924    4.4433655
C    -0.1240915   -1.1106518    4.7257108
C    -0.2285223    0.7638349    6.4243738
H    -2.7990623   -0.4756868    5.2054632
C    -3.9425004    0.9616041    4.0876213
H    -4.8360070    2.5528549    2.9511620
H    -1.6619137    4.2381609    1.8761612
C    -3.5274886    3.9325779    0.8763263
C    -3.2112932    5.1778357    3.0480727
H     1.1192354   -4.3779986   -2.1667209
C     3.0339106   -4.4249635   -1.2212174
C     2.3998581   -5.6462477   -3.3459377
C     3.9607769   -1.7084224   -4.5414158
H     4.5336631   -3.4512147   -3.4229131
H    -0.4247765   -0.4516264   -4.4574409
C     0.7667395    1.2373933   -4.9996529
C     0.1181609   -0.6462566   -6.5371609
H     3.1226428   -0.0244726   -5.5812636
C    -4.8771570   -3.1936100    0.7165692
H    -3.6108763   -4.6783886    1.6186980
C    -0.8656645   -4.8633625    1.2678160
C    -2.0010638   -6.2850193   -0.4971577
H    -0.7963117   -4.5355170   -0.8374854
C    -4.8778379    0.1293689   -2.1045756
H    -3.3821800   -1.0734676   -3.0385821
C    -5.3267496   -1.9044322   -3.5119348
H    -5.9566034   -1.7187075   -0.4124421
H     2.5203876    6.4759108    1.1227090
H     1.4671265    6.8805821   -0.2573739
H     3.1989442    6.5687958   -0.5108501
H     2.6005046    4.7557118   -2.2872720
H     0.8937028    5.1522230   -1.9989697
H     1.4382236    3.4750328   -1.8511085
H     6.4021457    3.1447319   -0.3008974
H     4.0938912   -0.3382061    2.4935337
H     4.3330731   -0.3263856    4.2653803
H     5.6324951    0.2114034    3.1869944
H     4.5636864    1.9042989    5.5104807
H     4.2673002    3.4426031    4.6629016
H    -0.9436694   -1.6612941    5.2108459
H     0.8183066   -1.4651800    5.1673385
H    -0.1124663   -1.3640317    3.6575412
H    -1.0673822    0.2944206    6.9597251
H    -0.2984518    1.8490087    6.5889254
H     0.7055340    0.4072874    6.8830944
H    -4.9001460    0.5005194    4.3345725
H    -3.1368773    3.1681894    0.1910419
H    -3.4926244    4.8960956    0.3469562
H    -4.5844736    3.7113303    1.0861665
H    -4.2679863    5.0267450    3.3151484
H    -3.1354263    6.1325502    2.5070204
H    -2.6476341    5.2701823    3.9879015
H     4.1038425   -4.4982137   -1.4644407
H     2.7696707   -5.3062670   -0.6177268
H     2.8947088   -3.5224554   -0.6125529
H     1.7776424   -5.6520417   -4.2532524
H     2.1677067   -6.5509583   -2.7644680
H     3.4497910   -5.7151349   -3.6670421
H     4.9828126   -1.4808865   -4.8472324
H     1.0093399    1.5434109   -3.9734619
H    -0.1134726    1.8150303   -5.3145763
H     1.6035351    1.5214675   -5.6549703
H     0.9690206   -0.4383423   -7.2033695
H    -0.7422103   -0.0612397   -6.8945988
H    -0.1268382   -1.7126460   -6.6442731
H    -5.6470138   -3.2757931    1.4855226
H    -1.1431414   -6.9735746   -0.4977228
H    -2.4584914   -6.3085719   -1.4970767
H    -0.5218986   -3.8545309    1.5316846
H     0.0111020   -5.5266489    1.2526971
H    -1.5381834   -5.2251041    2.0598174
H    -2.7440840   -6.6729057    0.2156246
H    -4.9812148    0.7723318   -2.9900125
H    -4.1971036    0.6388985   -1.4110139
H    -5.8690612    0.0532208   -1.6339280
H    -6.3154130   -2.0210298   -3.0430906
H    -4.9997906   -2.9025374   -3.8347362
H    -5.4511967   -1.2761154   -4.4062972
H     5.7561775    2.5312053    4.3496925

# Compound 7
# PBE Functional
Pb   -1.6845728    0.1016465    0.3959754
Pb    1.9191681    0.4330983   -1.0711243
Br   -1.3859123    1.8676725   -1.8017826
P     0.7628519    0.6694812    1.4705710
P     0.1009271   -1.6653590   -0.6835175
Br    4.2249437   -0.9058210   -0.3534091
C     0.7164964    2.2849058    2.2279977
C    -0.6379003   -2.3131503   -2.1745318
N     1.7382498    3.1927887    2.2371414
N    -0.2672794    2.7578342    3.0668817
N     0.0025720   -2.5363017   -3.3640007
N    -1.9031014   -2.8425181   -2.2751981
C     2.9809332    3.1055901    1.5253304
C     1.4286809    4.3678730    3.0645736
C    -1.4944201    2.1066048    3.4198805
C     0.2099474    3.9018082    3.8596104
C     1.3679922   -2.2290626   -3.6899972
C    -0.7524815   -3.4678438   -4.2160539
C    -2.1547727   -3.3972751   -3.6161718
C    -2.8839801   -2.9521154   -1.2347547
C     3.1340556    3.8229164    0.3154350
C     4.0471112    2.3787479    2.1031561
H     1.1997719    5.2381793    2.4270251
H     2.2838832    4.6262946    3.7038133
C    -1.4846292    0.9869993    4.2862849
C    -2.7076914    2.6659674    2.9482540
H     0.4774229    3.5709677    4.8792123
H    -0.5653089    4.6742040    3.9418829
C     2.3914729   -3.1260016   -3.3082960
C     1.6338598   -1.0846929   -4.4816495
H    -0.3174713   -4.4805195   -4.1504476
H    -0.7222328   -3.1490597   -5.2652254
H    -2.8113834   -2.7300684   -4.1967481
H    -2.6395895   -4.3804471   -3.5407816
C    -2.6943102   -3.9043498   -0.2026545
C    -4.0632688   -2.1681979   -1.3057414
C     2.0275651    4.6911842   -0.2703261
C     4.3816561    3.7704447   -0.3196998
C     5.2682125    2.3569823    1.4205195
C     3.9197076    1.6744761    3.4459811
C    -0.2147516    0.4577410    4.9372521
C    -2.7135511    0.3972146    4.6081582
C    -3.9074857    2.0432881    3.3163587
C    -2.7558522    3.9437840    2.1211713
C     2.1197418   -4.3969153   -2.5165531
C     3.7001907   -2.8364697   -3.7116759
C     0.5290691   -0.1583314   -4.9736612
C     2.9622627   -0.8487962   -4.8581244
C    -3.6823864   -4.0118033    0.7834010
C    -1.5134564   -4.8637930   -0.1687203
C    -4.3485164   -1.2045200   -2.4513890
C    -5.0265518   -2.3354466   -0.3016388
H     1.0934750    4.4524807    0.2614217
C     2.3449750    6.1837041   -0.0520206
C     1.7701908    4.4255032   -1.7602539
H     4.5268207    4.3105828   -1.2570243
C     5.4362281    3.0406500    0.2205058
H     6.0986362    1.7810189    1.8305599
C     4.4284234    0.2265226    3.4118531
C     4.6366650    2.4785597    4.5468150
H     2.8502393    1.6341563    3.7002373
H     0.6443511    0.9235168    4.4332664
C    -0.0508078   -1.0602140    4.7788734
C    -0.1707482    0.8564400    6.4246843
H    -2.7290393   -0.4745081    5.2647354
C    -3.9138255    0.9100526    4.1230870
H    -4.8531200    2.4541367    2.9584575
H    -1.7260574    4.1792837    1.8118432
C    -3.5935996    3.8081298    0.8416444
C    -3.2844137    5.1130009    2.9754723
H     1.0652128   -4.3787975   -2.2024360
C     2.9648011   -4.4855837   -1.2372079
C     2.3326442   -5.6442062   -3.3943209
C     3.9865667   -1.7103767   -4.4752486
H     4.5109012   -3.4996597   -3.4064111
H    -0.3477588   -0.3084265   -4.3255894
C     0.8987198    1.3291854   -4.8941962
C     0.1294076   -0.5082457   -6.4206519
H     3.1980535    0.0298214   -5.4602913
C    -4.8366748   -3.2350879    0.7417095
H    -3.5491637   -4.7324594    1.5920818
C    -0.8142216   -4.9020541    1.1969274
C    -1.9598049   -6.2738189   -0.5981385
H    -0.7692384   -4.5101511   -0.8948845
C    -4.9015197    0.1517560   -1.9895959
H    -3.3964622   -1.0017962   -2.9660611
C    -5.3340280   -1.8401157   -3.4532995
H    -5.9393800   -1.7390580   -0.3360074
H     2.5311401    6.4191181    1.0060405
H     1.5124602    6.8113436   -0.4041925
H     3.2458272    6.4734601   -0.6140787
H     2.6559961    4.6497046   -2.3729498
H     0.9469209    5.0604999   -2.1185115
H     1.4776483    3.3820777   -1.9383972
H     6.3938571    2.9979081   -0.3008980
H     3.9577524   -0.3444643    2.6003572
H     4.2082575   -0.2686966    4.3699489
H     5.5176812    0.1819522    3.2624772
H     4.5006714    1.9964954    5.5269510
H     4.2591436    3.5099510    4.6176605
H    -0.8475121   -1.6142241    5.2978523
H     0.9089067   -1.3813566    5.2097754
H    -0.0558813   -1.3442275    3.7178340
H    -0.9957206    0.3891778    6.9836083
H    -0.2556148    1.9448887    6.5602280
H     0.7746364    0.5268852    6.8812570
H    -4.8590456    0.4321468    4.3875651
H    -3.1905103    3.0386075    0.1691280
H    -3.5875369    4.7597644    0.2895658
H    -4.6429324    3.5659209    1.0675169
H    -4.3357123    4.9454143    3.2552329
H    -3.2338593    6.0555178    2.4099963
H    -2.7153760    5.2403771    3.9082963
H     4.0363622   -4.5780743   -1.4682640
H     2.6724371   -5.3739749   -0.6564327
H     2.8379990   -3.5933444   -0.6103161
H     1.7224050   -5.6161001   -4.3096273
H     2.0728630   -6.5562276   -2.8356211
H     3.3852927   -5.7295350   -3.7034018
H     5.0162814   -1.4973911   -4.7670054
H     1.2173388    1.6127761   -3.8821210
H     0.0231273    1.9435880   -5.1468518
H     1.7038270    1.5902697   -5.5977709
H     0.9726290   -0.3347485   -7.1067644
H    -0.7102982    0.1220153   -6.7500888
H    -0.1704659   -1.5600458   -6.5318206
H    -5.5956552   -3.3400895    1.5193043
H    -1.0973709   -6.9568287   -0.6284601
H    -2.4263492   -6.2676592   -1.5946460
H    -0.4791310   -3.8979620    1.4906257
H     0.0714690   -5.5525147    1.1474941
H    -1.4713644   -5.2999792    1.9848351
H    -2.6943032   -6.6890276    0.1085778
H    -4.9985839    0.8252837   -2.8530698
H    -4.2330641    0.6408881   -1.2694546
H    -5.8978528    0.0521035   -1.5335731
H    -6.3158446   -1.9900740   -2.9787674
H    -4.9947706   -2.8204265   -3.8160763
H    -5.4780172   -1.1811848   -4.3227722
H     5.7175067    2.5362436    4.3472749

# Compound 7
# TPSS Functional
Pb   -1.6771873    0.1645096    0.3518319
Pb    1.8593727    0.5490559   -1.1735024
Br   -1.3374533    1.9914938   -1.7910814
P     0.7823675    0.6972355    1.4152660
P     0.0977497   -1.5985897   -0.7456788
Br    4.2366937   -0.7156213   -0.5500116
C     0.7271914    2.2897400    2.2227969
C    -0.6516577   -2.3037415   -2.2070947
N     1.7340934    3.2118435    2.2490182
N    -0.2557587    2.7223770    3.0829206
N    -0.0199989   -2.5660653   -3.3909439
N    -1.9136282   -2.8425621   -2.2770239
C     2.9893448    3.1556760    1.5457402
C     1.4121629    4.3660369    3.1103888
C    -1.4755161    2.0431317    3.4259103
C     0.2034015    3.8630949    3.9000719
C     1.3497239   -2.2747517   -3.7318774
C    -0.7847492   -3.5126430   -4.2250936
C    -2.1757011   -3.4696912   -3.5889916
C    -2.8999764   -2.8894843   -1.2311369
C     3.1570133    3.9338038    0.3789064
C     4.0486959    2.4076639    2.1037332
H     1.1685620    5.2408774    2.4957940
H     2.2648732    4.6140867    3.7470069
C    -1.4448049    0.8877185    4.2402695
C    -2.6972575    2.6166686    3.0021290
H     0.4765820    3.5169600    4.9059442
H    -0.5844861    4.6132374    3.9925200
C     2.3764571   -3.1304790   -3.2781013
C     1.6078509   -1.1984183   -4.6106629
H    -0.3294531   -4.5098283   -4.1708119
H    -0.7864139   -3.1881738   -5.2677523
H    -2.8719878   -2.8594973   -4.1739110
H    -2.6126661   -4.4626322   -3.4527688
C    -2.7210051   -3.7853431   -0.1508551
C    -4.0729374   -2.1070326   -1.3534940
C     2.0514622    4.8179676   -0.1880346
C     4.4150100    3.9243233   -0.2348022
C     5.2808524    2.4302245    1.4438162
C     3.9065735    1.6334463    3.4078060
C    -0.1617479    0.3371374    4.8496938
C    -2.6644199    0.2787257    4.5570112
C    -3.8873232    1.9745720    3.3645164
C    -2.7666520    3.9279862    2.2274941
C     2.1082562   -4.3546554   -2.4123054
C     3.6844529   -2.8542953   -3.6881940
C     0.4969063   -0.3389066   -5.2036379
C     2.9356918   -0.9724993   -4.9909791
C    -3.7171673   -3.8385008    0.8299716
C    -1.5413524   -4.7447406   -0.0571687
C    -4.3449552   -1.2003508   -2.5497663
C    -5.0457477   -2.2188229   -0.3523504
H     1.1158897    4.5574165    0.3185123
C     2.3588968    6.3077507    0.0831150
C     1.8245448    4.6046747   -1.6954355
H     4.5705531    4.5107401   -1.1363024
C     5.4652812    3.1768511    0.2859125
H     6.1045009    1.8431990    1.8384551
C     4.4272743    0.1893509    3.3007710
C     4.6158535    2.3786405    4.5593275
H     2.8403257    1.5759295    3.6477299
H     0.6845100    0.8259363    4.3580997
C     0.0015935   -1.1765200    4.6269632
C    -0.1036679    0.6678266    6.3574264
H    -2.6636537   -0.6171096    5.1718877
C    -3.8747030    0.8075623    4.1193620
H    -4.8362700    2.3957951    3.0440307
H    -1.7476920    4.1942972    1.9280219
C    -3.6100535    3.8256597    0.9437567
C    -3.3210853    5.0538666    3.1288015
H     1.0557915   -4.3301070   -2.1101797
C     2.9514348   -4.3636133   -1.1244989
C     2.3467337   -5.6509163   -3.2168762
C     3.9658051   -1.7847089   -4.5295734
H     4.4955834   -3.4813205   -3.3302310
H    -0.4208786   -0.5415153   -4.6422029
C     0.7786711    1.1699765   -5.0956090
C     0.2563557   -0.7160908   -6.6826463
H     3.1637860   -0.1468512   -5.6594159
C    -4.8683310   -3.0632021    0.7368082
H    -3.5937705   -4.5138885    1.6720652
C    -0.8643113   -4.7221356    1.3241517
C    -1.9891875   -6.1776736   -0.4187744
H    -0.7899306   -4.4296045   -0.7856678
C    -4.8498543    0.1982017   -2.1505535
H    -3.4021433   -1.0600545   -3.0891734
C    -5.3727917   -1.8591758   -3.4981131
H    -5.9532139   -1.6266517   -0.4277806
H     2.5239961    6.5069572    1.1475249
H     1.5308885    6.9374373   -0.2626045
H     3.2640427    6.6148702   -0.4531172
H     2.7174260    4.8651978   -2.2746436
H     1.0024199    5.2406282   -2.0408944
H     1.5561845    3.5678919   -1.9158516
H     6.4288601    3.1701611   -0.2157989
H     3.9597772   -0.3381091    2.4655570
H     4.2100368   -0.3498574    4.2305529
H     5.5124928    0.1650811    3.1506684
H     4.4744357    1.8413524    5.5045688
H     4.2333597    3.3982150    4.6839689
H    -0.7898403   -1.7457416    5.1280563
H     0.9612209   -1.5104199    5.0367722
H    -0.0127973   -1.4128484    3.5595560
H    -0.9197321    0.1735140    6.8968787
H    -0.1889818    1.7446755    6.5403198
H     0.8440758    0.3204684    6.7844571
H    -4.8089328    0.3171861    4.3803020
H    -3.1950985    3.0924413    0.2466049
H    -3.6257369    4.7958176    0.4344035
H    -4.6472088    3.5522661    1.1686053
H    -4.3608902    4.8473708    3.4069310
H    -3.2978793    6.0120028    2.5972736
H    -2.7480550    5.1601599    4.0565987
H     4.0199393   -4.4486234   -1.3504889
H     2.6710520   -5.2246685   -0.5059242
H     2.8031144   -3.4473118   -0.5485647
H     1.7439400   -5.6829001   -4.1316701
H     2.0963188   -6.5274932   -2.6078823
H     3.3991032   -5.7345290   -3.5106924
H     4.9916940   -1.5810932   -4.8233126
H     0.9127817    1.4767570   -4.0547749
H    -0.0669268    1.7353525   -5.5016043
H     1.6734472    1.4523342   -5.6618093
H     1.1419501   -0.4870779   -7.2865384
H    -0.5876584   -0.1465940   -7.0886507
H     0.0419156   -1.7833799   -6.8056899
H    -5.6319255   -3.1263316    1.5076519
H    -1.1309320   -6.8591957   -0.3985845
H    -2.4376745   -6.2208306   -1.4175759
H    -0.5232605   -3.7126672    1.5699026
H     0.0079619   -5.3850405    1.3207595
H    -1.5409333   -5.0697529    2.1132731
H    -2.7327922   -6.5473414    0.2965769
H    -4.9746488    0.8127144   -3.0484843
H    -4.1402799    0.7111760   -1.4965583
H    -5.8212151    0.1451756   -1.6461510
H    -6.3429415   -1.9537036   -2.9968589
H    -5.0663154   -2.8622333   -3.8121468
H    -5.5136831   -1.2435869   -4.3938909
H     5.6927219    2.4493230    4.3683102

# Compound 7
# B3LYP Functional
Pb   -1.6974032    0.0524891    0.4872888
Pb    2.0048314    0.2338758   -0.9084306
Br   -1.5176641    1.7452965   -1.7799741
P     0.7427692    0.7265577    1.5636122
P     0.0517165   -1.7899286   -0.5976023
Br    4.1883069   -1.1755246    0.0407999
C     0.7325566    2.3701325    2.2641275
C    -0.6644970   -2.3545595   -2.1398126
N     1.7696257    3.2512799    2.2500358
N    -0.2365506    2.8869224    3.0841747
N    -0.0157044   -2.5155630   -3.3281498
N    -1.9306007   -2.8581517   -2.2837596
C     3.0243253    3.1278620    1.5655333
C     1.4908844    4.4510597    3.0497505
C    -1.4943819    2.3017221    3.4465281
C     0.2679643    4.0328609    3.8531487
C     1.3489865   -2.2086479   -3.6648317
C    -0.7831335   -3.3585039   -4.2562348
C    -2.1819024   -3.3038862   -3.6640681
C    -2.8896328   -3.1626486   -1.2569800
C     3.1975068    3.7708060    0.3245416
C     4.0811615    2.4563002    2.2078712
H     1.2827976    5.3040299    2.3987478
H     2.3443411    4.7027287    3.6778255
C    -1.5408565    1.2544666    4.3882063
C    -2.6719614    2.8715617    2.9182277
H     0.5286354    3.7186111    4.8690044
H    -0.4797887    4.8188935    3.9246022
C     2.3675575   -3.1249970   -3.3346976
C     1.6092296   -1.0617673   -4.4447689
H    -0.3747978   -4.3731897   -4.2683390
H    -0.7356806   -2.9620825   -5.2674630
H    -2.8141290   -2.5869823   -4.1910123
H    -2.6818835   -4.2715234   -3.6665304
C    -2.6725525   -4.2837660   -0.4276333
C    -4.0876437   -2.4195660   -1.1798396
C     2.0971555    4.5956304   -0.3304190
C     4.4531925    3.6945054   -0.2776006
C     5.3114857    2.4041676    1.5560859
C     3.9356077    1.8528810    3.5974839
C    -0.2975219    0.7309974    5.0938097
C    -2.7903460    0.7381589    4.7303928
C    -3.8944633    2.3226463    3.3054919
C    -2.6558227    4.0963661    2.0115023
C     2.0950543   -4.4278128   -2.5957433
C     3.6650140   -2.8410055   -3.7581383
C     0.5094385   -0.1111417   -4.9035157
C     2.9254407   -0.8347042   -4.8471610
C    -3.6440050   -4.5992917    0.5196916
C    -1.4799832   -5.2161858   -0.5828268
C    -4.4313881   -1.2991406   -2.1541195
C    -5.0288848   -2.7896333   -0.2180808
H     1.1656315    4.3874598    0.1974455
C     2.3968483    6.1007191   -0.1996991
C     1.8595540    4.2386017   -1.8028795
H     4.6133343    4.1783517   -1.2327558
C     5.4981307    3.0125085    0.3254679
H     6.1340797    1.8719471    2.0147807
C     4.4156959    0.3979195    3.6781447
C     4.6538170    2.7276202    4.6415544
H     2.8745079    1.8480915    3.8462796
H     0.5737716    1.1231063    4.5713946
C    -0.1794549   -0.7979217    5.0540162
C    -0.2449772    1.2396119    6.5460394
H    -2.8515302   -0.0756893    5.4418710
C    -3.9560146    1.2577551    4.1893535
H    -4.8124088    2.7346054    2.9068125
H    -1.6326391    4.2327933    1.6597581
C    -3.5427777    3.9517272    0.7683196
C    -3.0640846    5.3596789    2.7943646
H     1.0677466   -4.3942097   -2.2360669
C     2.9885532   -4.6224602   -1.3637749
C     2.2207517   -5.6343785   -3.5440038
C     3.9449281   -1.7078116   -4.5027297
H     4.4688151   -3.5163410   -3.4956915
H    -0.3665189   -0.2862557   -4.2782292
C     0.8808304    1.3684221   -4.7395609
C     0.1162938   -0.3792322   -6.3692036
H     3.1568535    0.0404353   -5.4402745
C    -4.8097810   -3.8605645    0.6312725
H    -3.4917853   -5.4541511    1.1655807
C    -0.7640492   -5.5085039    0.7419447
C    -1.9086831   -6.5272485   -1.2670609
H    -0.7537337   -4.7289701   -1.2283581
C    -5.0972885   -0.0810610   -1.4980746
H    -3.5014236   -0.9482238   -2.6045405
C    -5.3565718   -1.8250106   -3.2702532
H    -5.9522338   -2.2315936   -0.1385727
H     2.5790634    6.3940358    0.8359536
H     1.5601643    6.6911824   -0.5813252
H     3.2857924    6.3683317   -0.7757928
H     2.7314239    4.4643394   -2.4205551
H     1.0178536    4.8131970   -2.1936017
H     1.6160670    3.1842532   -1.9232006
H     6.4617226    2.9545941   -0.1659537
H     3.9514886   -0.2156850    2.9069016
H     4.1633431   -0.0192057    4.6563921
H     5.4985851    0.3215730    3.5576751
H     4.4836305    2.3391290    5.6486154
H     4.3044329    3.7626959    4.6137012
H    -0.9773699   -1.2824483    5.6209091
H     0.7708726   -1.1088509    5.4934543
H    -0.2081647   -1.1639629    4.0282004
H    -1.0780027    0.8463163    7.1329216
H    -0.2937630    2.3291224    6.5976434
H     0.6825548    0.9201428    7.0266491
H    -4.9157455    0.8408870    4.4695989
H    -3.2591798    3.0899452    0.1662059
H    -3.4382600    4.8370135    0.1370588
H    -4.5985523    3.8641684    1.0337116
H    -4.1081500    5.2990489    3.1097799
H    -2.9566928    6.2464662    2.1653079
H    -2.4625309    5.5084512    3.6927563
H     4.0365684   -4.7474490   -1.6429178
H     2.6837131   -5.5240936   -0.8264269
H     2.9265925   -3.7740204   -0.6844007
H     1.5660757   -5.5443093   -4.4132992
H     1.9615858   -6.5565306   -3.0180295
H     3.2430860   -5.7389601   -3.9138807
H     4.9612567   -1.5049184   -4.8176129
H     1.1852231    1.5913585   -3.7183283
H     0.0154140    1.9927501   -4.9666942
H     1.6897986    1.6639360   -5.4112306
H     0.9530126   -0.1747754   -7.0415709
H    -0.7135365    0.2688303   -6.6609019
H    -0.1893465   -1.4131109   -6.5376823
H    -5.5558477   -4.1333781    1.3674588
H    -1.0406233   -7.1660305   -1.4471800
H    -2.3973159   -6.3427745   -2.2260099
H    -0.4620792   -4.5856353    1.2363850
H     0.1350364   -6.0992940    0.5557811
H    -1.3934595   -6.0812834    1.4265348
H    -2.6133979   -7.0828851   -0.6439135
H    -5.1772940    0.7284588   -2.2250481
H    -4.5243639    0.2951067   -0.6518302
H    -6.1067391   -0.3111830   -1.1507148
H    -6.3319333   -2.0993412   -2.8605784
H    -4.9538859   -2.7085852   -3.7653566
H    -5.5170211   -1.0525083   -4.0259619
H     5.7323050    2.7415520    4.4669804

# Compound 7
# PBE0 Functional
Pb   -1.6520569    0.0335732    0.4524772
Pb    1.9075655    0.3715513   -1.0252223
Br   -1.3849760    1.7397036   -1.7675159
P     0.7612523    0.6542673    1.4817568
P     0.1182460   -1.7031098   -0.6194902
Br    4.1732072   -0.9695338   -0.2749148
C     0.7028503    2.2838924    2.1837768
C    -0.6348565   -2.2832508   -2.1207747
N     1.7149382    3.1791743    2.1699811
N    -0.2800458    2.7783643    2.9844632
N    -0.0177808   -2.4465183   -3.3165434
N    -1.8883836   -2.7998875   -2.2245568
C     2.9652324    3.0530801    1.4976175
C     1.4084236    4.3740632    2.9449686
C    -1.4974880    2.1410680    3.3591751
C     0.1671639    3.9578934    3.7161187
C     1.3423185   -2.1533527   -3.6395824
C    -0.7786392   -3.3373747   -4.1852286
C    -2.1667103   -3.2526790   -3.5846736
C    -2.8439589   -2.9918115   -1.1836488
C     3.1647227    3.7456125    0.2935640
C     3.9927246    2.3192875    2.1085750
H     1.2130816    5.2225200    2.2816448
H     2.2459741    4.6351082    3.5934078
C    -1.4812793    1.0660454    4.2632978
C    -2.7049417    2.6744476    2.8770252
H     0.3914886    3.6937243    4.7560508
H    -0.6015566    4.7301399    3.7192928
C     2.3474677   -3.0626721   -3.2789724
C     1.6208137   -1.0109929   -4.4101721
H    -0.3658035   -4.3520762   -4.1362053
H    -0.7419044   -3.0022571   -5.2202414
H    -2.7877480   -2.5231908   -4.1118879
H    -2.6894499   -4.2098150   -3.5721401
C    -2.6285499   -4.0075119   -0.2353489
C    -4.0296734   -2.2352518   -1.1858971
C     2.1005151    4.6286272   -0.3244706
C     4.4176431    3.6608788   -0.3042683
C     5.2225821    2.2629054    1.4651072
C     3.8214081    1.6432480    3.4508144
C    -0.2153724    0.5739421    4.9300395
C    -2.6966631    0.4880250    4.6128257
C    -3.8930659    2.0692244    3.2736124
C    -2.7647676    3.9123271    2.0068526
C     2.0614123   -4.3433937   -2.5268560
C     3.6517157   -2.7821083   -3.6680039
C     0.5352655   -0.0729313   -4.8947068
C     2.9432424   -0.7818103   -4.7751444
C    -3.6010096   -4.2152951    0.7359011
C    -1.4300861   -4.9294646   -0.2782971
C    -4.3413342   -1.1930580   -2.2407577
C    -4.9762921   -2.4990472   -0.2009802
H     1.1585099    4.4336339    0.1949174
C     2.4645765    6.1043252   -0.1397571
C     1.8570136    4.3349948   -1.8009553
H     4.5963074    4.1823223   -1.2376795
C     5.4351473    2.9213874    0.2690124
H     6.0246128    1.6815431    1.9034383
C     4.2626043    0.1834740    3.4375838
C     4.5632711    2.4224751    4.5370189
H     2.7578481    1.6548182    3.6974030
H     0.6354991    1.0150665    4.4081341
C    -0.0513082   -0.9395035    4.8427144
C    -0.1759859    1.0366035    6.3879289
H    -2.7051140   -0.3503267    5.2999869
C    -3.8924919    0.9763718    4.1187256
H    -4.8353963    2.4627962    2.9108954
H    -1.7467675    4.1444961    1.6843868
C    -3.6035509    3.7217342    0.7474031
C    -3.3029686    5.0982383    2.8113149
H     1.0091365   -4.3309204   -2.2351500
C     2.8774042   -4.4646144   -1.2438608
C     2.2839308   -5.5612570   -3.4244482
C     3.9510099   -1.6521965   -4.4030101
H     4.4478190   -3.4564288   -3.3764998
H    -0.3403165   -0.2157449   -4.2567177
C     0.9220111    1.3991738   -4.7993097
C     0.1470586   -0.3983271   -6.3395171
H     3.1882325    0.0970763   -5.3593907
C    -4.7643197   -3.4689174    0.7589224
H    -3.4492719   -4.9897388    1.4787823
C    -0.7511104   -5.0828911    1.0781158
C    -1.8315709   -6.2903145   -0.8479205
H    -0.6909824   -4.4896787   -0.9474175
C    -4.9418547    0.0880316   -1.6678146
H    -3.4015877   -0.9142547   -2.7254495
C    -5.3004736   -1.7621998   -3.2908998
H    -5.8950557   -1.9256207   -0.1832279
H     2.6524983    6.3566063    0.9066095
H     1.6621736    6.7479330   -0.5101863
H     3.3728032    6.3476164   -0.6978284
H     2.7566654    4.4969290   -2.3997401
H     1.0770734    4.9943243   -2.1885868
H     1.5197821    3.3092698   -1.9539997
H     6.3994398    2.8537698   -0.2211774
H     3.7648526   -0.3753491    2.6441480
H     4.0295436   -0.2816490    4.3996081
H     5.3404213    0.0895032    3.2822817
H     4.3909238    1.9717396    5.5180202
H     4.2451759    3.4672302    4.5815775
H    -0.8365386   -1.4642136    5.3928678
H     0.9066209   -1.2380898    5.2752932
H    -0.0680085   -1.2735478    3.8043547
H    -0.9999584    0.5988577    6.9579006
H    -0.2607276    2.1227967    6.4728544
H     0.7606046    0.7299289    6.8609417
H    -4.8292574    0.5127545    4.4067797
H    -3.2131773    2.9234362    0.1150611
H    -3.5932797    4.6400473    0.1550343
H    -4.6461360    3.5010341    0.9894410
H    -4.3434286    4.9254234    3.0990626
H    -3.2707894    6.0116974    2.2120973
H    -2.7384253    5.2705578    3.7306517
H     3.9455598   -4.5540509   -1.4558328
H     2.5727387   -5.3593913   -0.6936520
H     2.7419913   -3.5935742   -0.6024663
H     1.6877004   -5.5119896   -4.3389933
H     2.0170845   -6.4777754   -2.8917218
H     3.3322526   -5.6428729   -3.7231541
H     4.9769932   -1.4449990   -4.6841976
H     1.2592152    1.6626093   -3.7963112
H     0.0555126    2.0232154   -5.0271021
H     1.7132659    1.6582368   -5.5078330
H     0.9973484   -0.2430867   -7.0097410
H    -0.6654016    0.2539111   -6.6699600
H    -0.1782873   -1.4328729   -6.4643526
H    -5.5136099   -3.6517628    1.5209378
H    -0.9573071   -6.9414999   -0.9300223
H    -2.2802985   -6.1953233   -1.8401703
H    -0.4583921   -4.1104083    1.4775504
H     0.1531235   -5.6875037    0.9745914
H    -1.3958046   -5.5824387    1.8059940
H    -2.5616325   -6.7855598   -0.2019655
H    -5.0145919    0.8437937   -2.4525707
H    -4.3276087    0.5027692   -0.8681287
H    -5.9490878   -0.0790264   -1.2774399
H    -6.2717499   -1.9792887   -2.8372206
H    -4.9363904   -2.6895621   -3.7363395
H    -5.4602177   -1.0355972   -4.0918369
H     5.6400149    2.4155150    4.3493691

# Compound 7
# TPSSh Functional
Pb   -1.6551517    0.0690119    0.4200835
Pb    1.8894234    0.4285081   -1.0746991
Br   -1.3480215    1.8029363   -1.7873215
P     0.7740258    0.6640617    1.4765222
P     0.1199716   -1.6873744   -0.6551971
Br    4.2130573   -0.8762325   -0.3822521
C     0.7071158    2.2962252    2.1899939
C    -0.6423503   -2.2939549   -2.1489716
N     1.7170463    3.2063232    2.1747660
N    -0.2853647    2.7858918    2.9961088
N    -0.0311930   -2.4650163   -3.3551663
N    -1.8993319   -2.8266835   -2.2387578
C     2.9874951    3.0853154    1.5161663
C     1.3953675    4.4111610    2.9524932
C    -1.5045620    2.1329522    3.3762246
C     0.1535711    3.9826847    3.7296833
C     1.3380227   -2.1777284   -3.6881166
C    -0.7963776   -3.3774009   -4.2179346
C    -2.1853067   -3.3108230   -3.5996112
C    -2.8596895   -2.9939931   -1.1851671
C     3.2131234    3.8085240    0.3289508
C     4.0049608    2.3338168    2.1338457
H     1.1933685    5.2519298    2.2835845
H     2.2293910    4.6770095    3.6012913
C    -1.4779629    1.0384318    4.2640943
C    -2.7215580    2.6782042    2.9179736
H     0.3822519    3.7211283    4.7675988
H    -0.6271319    4.7412413    3.7289299
C     2.3436164   -3.0896832   -3.3177617
C     1.6150949   -1.0461298   -4.4825098
H    -0.3665761   -4.3829647   -4.1699819
H    -0.7738749   -3.0389081   -5.2510910
H    -2.8274798   -2.6038848   -4.1289169
H    -2.6838843   -4.2784860   -3.5618824
C    -2.6387529   -3.9824486   -0.2035276
C    -4.0529988   -2.2414250   -1.2112017
C     2.1549326    4.6990601   -0.3056356
C     4.4849084    3.7408511   -0.2423324
C     5.2537832    2.2973995    1.5161846
C     3.8082471    1.6219115    3.4615310
C    -0.2027142    0.5306892    4.9159203
C    -2.6951206    0.4550460    4.6174521
C    -3.9100632    2.0659492    3.3191619
C    -2.7929114    3.9350965    2.0645846
C     2.0541585   -4.3573142   -2.5319443
C     3.6497557   -2.8245210   -3.7283399
C     0.5263201   -0.1033914   -4.9742530
C     2.9398987   -0.8328740   -4.8669205
C    -3.6163403   -4.1683233    0.7737995
C    -1.4267466   -4.8975643   -0.2124778
C    -4.3668491   -1.2251810   -2.2997296
C    -5.0052192   -2.4848000   -0.2192288
H     1.2010783    4.4943937    0.1849957
C     2.5064554    6.1843806   -0.0960202
C     1.9581429    4.4217050   -1.8023959
H     4.6853902    4.2862347   -1.1568108
C     5.4948234    2.9904733    0.3403404
H     6.0461145    1.7089995    1.9610016
C     4.2628312    0.1567244    3.4196896
C     4.5349345    2.3786142    4.5879865
H     2.7410642    1.6227666    3.6872677
H     0.6464351    0.9715989    4.3929491
C    -0.0503299   -0.9921567    4.8121823
C    -0.1476431    0.9773988    6.3888156
H    -2.6967082   -0.3937258    5.2900913
C    -3.9007116    0.9536462    4.1456565
H    -4.8545009    2.4686422    2.9739156
H    -1.7776992    4.1878685    1.7537745
C    -3.6268857    3.7461391    0.7897945
C    -3.3600532    5.1083338    2.8868788
H     1.0076463   -4.3295485   -2.2235655
C     2.8986373   -4.4581027   -1.2543330
C     2.2593490   -5.6043246   -3.4104352
C     3.9491678   -1.7067071   -4.4902316
H     4.4444530   -3.4982811   -3.4335724
H    -0.3495305   -0.2388863   -4.3373581
C     0.9261212    1.3760640   -4.8910073
C     0.1343707   -0.4369557   -6.4268085
H     3.1836587    0.0331780   -5.4694105
C    -4.7894364   -3.4284337    0.7723330
H    -3.4611284   -4.9189880    1.5389493
C    -0.7493787   -4.9996793    1.1597772
C    -1.8134749   -6.2932040   -0.7322337
H    -0.6918081   -4.4749092   -0.8950117
C    -4.9510668    0.0863074   -1.7554011
H    -3.4322430   -0.9741397   -2.8060421
C    -5.3547592   -1.8192684   -3.3234347
H    -5.9267209   -1.9161474   -0.2231276
H     2.6565004    6.4245847    0.9588502
H     1.7095202    6.8228438   -0.4858889
H     3.4295525    6.4363120   -0.6241203
H     2.8740504    4.6120916   -2.3666827
H     1.1769120    5.0729001   -2.2006952
H     1.6508491    3.3904823   -1.9779176
H     6.4706489    2.9391756   -0.1266082
H     3.7790259   -0.3827355    2.6059715
H     4.0156738   -0.3315130    4.3663588
H     5.3435609    0.0781372    3.2798953
H     4.3473115    1.8963047    5.5509374
H     4.2107235    3.4202076    4.6556290
H    -0.8384946   -1.5150071    5.3591195
H     0.9061714   -1.2991835    5.2401856
H    -0.0721608   -1.3128543    3.7706001
H    -0.9687720    0.5376816    6.9607362
H    -0.2224399    2.0630883    6.4839481
H     0.7923445    0.6567234    6.8446003
H    -4.8326948    0.4851449    4.4385352
H    -3.2080038    2.9725418    0.1459833
H    -3.6430508    4.6777145    0.2190662
H    -4.6611601    3.4857452    1.0266715
H    -4.3971034    4.9117564    3.1696950
H    -3.3422510    6.0277912    2.2965173
H    -2.7975890    5.2785410    3.8078722
H     3.9606155   -4.5584650   -1.4885257
H     2.5985750   -5.3408688   -0.6834855
H     2.7758187   -3.5732266   -0.6310044
H     1.6501327   -5.5731428   -4.3170214
H     1.9980825   -6.5072859   -2.8527743
H     3.3035989   -5.6918604   -3.7186542
H     4.9725822   -1.5118535   -4.7872337
H     1.2502486    1.6454228   -3.8853716
H     0.0676887    2.0019632   -5.1418577
H     1.7302192    1.6160298   -5.5915006
H     0.9866830   -0.2889455   -7.0951299
H    -0.6752530    0.2176062   -6.7595384
H    -0.1950953   -1.4715457   -6.5406990
H    -5.5391384   -3.5962452    1.5367982
H    -0.9302524   -6.9346503   -0.7835110
H    -2.2572303   -6.2434642   -1.7292440
H    -0.4637765   -4.0126422    1.5245747
H     0.1558479   -5.6052655    1.0797778
H    -1.3990022   -5.4740664    1.8989825
H    -2.5406559   -6.7693750   -0.0704476
H    -5.0617658    0.8017088   -2.5723218
H    -4.3012972    0.5374407   -1.0060111
H    -5.9379495   -0.0677471   -1.3123297
H    -6.3195137   -2.0100157   -2.8467153
H    -5.0053568   -2.7638385   -3.7429626
H    -5.5190211   -1.1173404   -4.1447358
H     5.6141208    2.3789339    4.4164685

# Ate complex K[SIMesP3Ge]
# TPSSh functional
N    -0.0285164    1.0678681   -4.2245928 
C     0.1019312    0.0264215   -3.3111658 
C     0.1157666    2.4427266   -3.8572689 
C    -0.7848172    0.6695969   -5.4134596 
P     0.8335395    0.2700834   -1.7375196 
N    -0.3912654   -1.1020898   -3.9289965 
C    -0.9817656    3.1808986   -3.3841731 
C     1.3679235    3.0565136   -4.0149427 
C    -0.7124110   -0.8545804   -5.3388483 
H    -1.8201913    1.0246261   -5.3601811 
H    -0.3370488    1.0687151   -6.3265529 
C    -0.0911713   -2.4567255   -3.5633862 
K    -0.0133417    2.8298205   -0.0703752 
Ge    0.0040715   -1.3585724   -0.0315161 
C    -0.7895030    4.5195161   -3.0338242 
C    -2.3352678    2.5576600   -3.1859158 
C     1.5144272    4.3945876   -3.6494784 
C     2.5486419    2.2821690   -4.5272078 
H     0.0781930   -1.2573014   -5.9849287 
H    -1.6510248   -1.3387697   -5.6117130 
C    -1.1330468   -3.2726002   -3.1012312 
C     1.1877373   -2.9849866   -3.7909156 
C    -2.1618328   -3.1882870    2.5778590 
C    -0.8612455   -4.6114925   -2.8317089 
C    -1.9733772   -4.5345054    2.2661523 
C     2.9320596   -4.5784739    0.6595437 
C     3.2846850   -3.2326250    0.5827946 
P     1.0442229    0.2677971    1.5368361 
P    -1.8929573    0.2459004    0.1088433 
C    -2.4578596    3.0741231    2.4951170 
C    -2.1634599    4.4166118    2.2485954 
C     3.0471366    4.4911866    0.8656970 
C     3.3961162    3.1392829    0.9215091 
H    -1.6400180    5.0832905   -2.6590545 
C     0.4552367    5.1411749   -3.1396213 
H    -2.8194446    2.3091013   -4.1345305 
H    -2.9841326    3.2570291   -2.6579339 
H    -2.2623889    1.6404237   -2.5943639 
H     2.4901805    4.8604284   -3.7558314 
H     2.7660467    1.4522461   -3.8501941 
H     3.4308010    2.9224879   -4.6018010 
H     2.3497164    1.8522915   -5.5116912 
C    -2.5151069   -2.7276953   -2.8756254 
C     1.4117214   -4.3306325   -3.5073294 
C     2.3077563   -2.1402067   -4.3335118 
C    -3.0961319   -2.4588913    1.8371887 
C    -1.3215518   -2.5434551    3.6430890 
H    -1.6633355   -5.2388780   -2.4541133 
C     0.4056777   -5.1575097   -3.0134898 
H    -1.2320141   -5.0964500    2.8264865 
C    -2.6853850   -5.1608514    1.2494656 
C     2.4460597   -5.1433582    1.8330612 
H     3.0292752   -5.1934992   -0.2308898 
C     3.1263274   -2.4360116    1.7212338 
C     3.8190011   -2.6693845   -0.7044684 
C     2.7603568    0.0307359    1.7892368 
C    -2.9839024    0.0111175    1.4606481 
C    -3.4179937    2.4382671    1.6935615 
C    -1.6646274    2.3335488    3.5307802 
H    -1.4172697    4.9015205    2.8708398 
C    -2.7852291    5.1380205    1.2341914 
C     2.5051735    5.1622638    1.9614461 
H     3.2037048    5.0314354   -0.0642927 
C     3.1923571    2.4455206    2.1243818 
C     3.9279089    2.4655699   -0.3156078 
C     0.6514763    6.5637979   -2.6803513 
H    -2.9273871   -2.2812707   -3.7843804 
H    -3.1879882   -3.5254232   -2.5556401 
H    -2.5057212   -1.9501253   -2.1070489 
H     2.4023806   -4.7420446   -3.6867298 
H     2.4626630   -1.2528064   -3.7133850 
H     3.2293029   -2.7235237   -4.3623878 
H     2.0993471   -1.7963162   -5.3514057 
C    -3.8485617   -3.0655678    0.8192189 
N    -3.3452302   -1.0948799    2.1961292 
H    -0.9139516   -3.2989588    4.3170736 
H    -1.8914010   -1.8235477    4.2300256 
H    -0.4911826   -1.9958583    3.1859939 
C     0.6934350   -6.5890989   -2.6485922 
C    -3.6225338   -4.4096907    0.5391793 
C    -2.4538865   -6.6125354    0.9186849 
C     2.3081269   -4.3262508    2.9542418 
C     2.1027181   -6.6076918    1.9009759 
C     2.6488261   -2.9764582    2.9263100 
N     3.5752470   -1.0767386    1.6842125 
H     3.2840761   -1.7625563   -0.9915351 
H     3.7082149   -3.4038929   -1.5025089 
H     4.8822912   -2.4216821   -0.6216790 
N     3.5658390    1.0710860    2.2339667 
N    -3.7588654    1.0673295    1.9238806 
C    -4.0883057    3.1503171    0.6846143 
H    -1.2898117    3.0255715    4.2872579 
H    -2.2466529    1.5599561    4.0273572 
H    -0.8122487    1.8308569    3.0552523 
C    -3.7545417    4.4858867    0.4695223 
C    -2.4177453    6.5752110    0.9652126 
C     2.3316452    4.4493161    3.1458107 
C     2.1100663    6.6139730    1.8714248 
C     2.6649660    3.1009262    3.2481654 
H     3.4477302    1.4995920   -0.4842879 
H     3.7356453    3.0898785   -1.1899948 
H     5.0086574    2.3026117   -0.2556898 
H     0.8374283    6.6044099   -1.6011132 
H    -0.2327160    7.1733555   -2.8796337 
H     1.5090571    7.0280739   -3.1708109 
C    -4.4973045   -0.8330287    3.0661722 
C    -4.8643168   -2.2877927    0.0280698 
H     0.8901530   -6.6795184   -1.5752649 
H    -0.1536526   -7.2401925   -2.8753017 
H     1.5717536   -6.9619814   -3.1797381 
H    -4.1949262   -4.8765841   -0.2598382 
H    -2.3567884   -6.7551148   -0.1610233 
H    -3.2862532   -7.2385053    1.2583929 
H    -1.5418430   -6.9834575    1.3899244 
H     1.9276714   -4.7517320    3.8790533 
H     1.1711920   -6.7699289    2.4482288 
H     2.8872093   -7.1710628    2.4175644 
H     1.9912540   -7.0336072    0.9016482 
C     4.9188704   -0.8228962    2.2158366 
C     2.5088065   -2.1405945    4.1704373 
C     4.9797324    0.7005568    2.2841585 
C    -4.5975148    0.6954323    3.0646917 
C    -5.0988169    2.4672819   -0.1950225 
H    -4.2579457    5.0378258   -0.3190153 
H    -2.2995770    6.7502012   -0.1069379 
H    -3.1863254    7.2674338    1.3219905 
H    -1.4794905    6.8440507    1.4553443 
H     1.9142033    4.9497441    4.0164047 
H     1.1722086    6.7983708    2.4026033 
H     2.8662247    7.2670264    2.3183034 
H     1.9812943    6.9223071    0.8320804 
C     2.4141763    2.3590382    4.5298562 
H    -4.3295561   -1.2472051    4.0639225 
H    -5.4018450   -1.2999874    2.6583217 
H    -5.7195236   -1.9952566    0.6451297 
H    -5.2423499   -2.8968148   -0.7939949 
H    -4.4236281   -1.3726842   -0.3771998 
H     5.0295144   -1.2779865    3.2066872 
H     5.6823983   -1.2519271    1.5653682 
H     3.4808763   -1.8137300    4.5531125 
H     2.0243659   -2.7168886    4.9605065 
H     1.9186233   -1.2422749    3.9723149 
H     5.5206787    1.1220283    1.4307291 
H     5.4505331    1.0609480    3.2020456 
H    -4.2057211    1.1245855    3.9951138 
H    -5.6241876    1.0514722    2.9358015 
H    -5.9601868    2.1089005    0.3745273 
H    -5.4625833    3.1518010   -0.9645287 
H    -4.6442919    1.5964006   -0.6746952 
H     3.3423768    1.9746997    4.9596272 
H     1.9387725    3.0171389    5.2598105 
H     1.7602128    1.5035322    4.3471405

# Ate complex K[SIMesP3Sn]
# TPSSh functional
N    -0.2199399   15.9032985    6.0449961 
C    -0.0998190   14.8487433    6.9384090 
C    -0.0868169   17.2750540    6.4183143 
C    -0.9316226   15.5298954    4.8232472 
P     0.6019095   15.0632099    8.5286788 
N    -0.5762073   13.7333071    6.2876439 
C    -1.1947699   17.9927607    6.8989803 
C     1.1535821   17.9025841    6.2423050 
C    -0.8965236   14.0029609    4.8819816 
H    -1.9600107   15.9087845    4.8320541 
H    -0.4291913   15.9281879    3.9379545 
C    -0.3280727   12.3751234    6.6630337 
K    -0.2887647   17.5506076   10.3336578 
Sn   -0.2594656   13.2834787   10.3410461 
C    -1.0299278   19.3461141    7.2000505 
C    -2.5260934   17.3281746    7.1252120 
C     1.2709321   19.2574011    6.5534509 
C     2.3418528   17.1196849    5.7572483 
H    -0.1199890   13.5870752    4.2285299 
H    -1.8502909   13.5493448    4.6031432 
C    -1.4123495   11.5931173    7.0823814 
C     0.9489917   11.8180484    6.5054413 
C    -2.5322595   11.6565347   12.9753358 
C    -1.1948854   10.2437144    7.3522950 
C    -2.3491387   10.3025178   12.6931848 
C     2.8234027   10.2573493   11.0630037 
C     3.1487456   11.6128919   11.0121333 
P     0.8606435   15.0699694   11.9967673 
P    -2.2751386   15.0454295   10.4653986 
C    -2.7892540   17.9210292   12.8610685 
C    -2.5318380   19.2719029   12.6141330 
C     2.8282625   19.3517211   11.2706057 
C     3.1676566   17.9963646   11.2949818 
H    -1.8879244   19.9049286    7.5654047 
C     0.1927668   19.9982711    7.0339115 
H    -3.0370153   17.1113513    6.1816327 
H    -3.1796275   17.9794147    7.7077640 
H    -2.4101544   16.3895812    7.6739725 
H     2.2309299   19.7461372    6.4121662 
H     2.5485636   16.2937225    6.4440890 
H     3.2249725   17.7581960    5.6942233 
H     2.1608359   16.6855519    4.7701474 
C    -2.7779570   12.1996930    7.2550361 
C     1.1191841   10.4647883    6.7939367 
C     2.1151427   12.6472820    6.0428565 
C    -3.4594334   12.3751965   12.2135812 
C    -1.7341822   12.3323191   14.0567356 
H    -2.0314381    9.6378393    7.6876563 
C     0.0633877    9.6610718    7.2182020 
H    -1.6192914    9.7432867   13.2704456 
C    -3.0570031    9.6593689   11.6826884 
C     2.3169997    9.6656076   12.2163047 
H     2.9577326    9.6545673   10.1698704 
C     2.9565165   12.3890822   12.1610500 
C     3.6719256   12.2285191    9.7430296 
C     2.5855366   14.8625941   12.2192878 
C    -3.3522532   14.8428737   11.8336121 
C    -3.7646592   17.2754845   12.0867684 
C    -2.0010885   17.1712623   13.8988390 
H    -1.7762379   19.7757426   13.2110783 
C    -3.2217111   19.9886678   11.6363566 
C     2.3543766   20.0160416   12.4016903 
H     2.9476504   19.9021641   10.3409787 
C     3.0160818   17.2917949   12.4993029 
C     3.6437748   17.3127063   10.0419412 
C     0.3437536   21.4590701    7.3755196 
H    -3.1585802   12.6164714    6.3172421 
H    -3.4862521   11.4456874    7.6009085 
H    -2.7536059   13.0118330    7.9876189 
H     2.1061613   10.0264671    6.6732000 
H     2.3184945   13.4472206    6.7616767 
H     3.0069664   12.0270997    5.9370557 
H     1.9195979   13.1220661    5.0766528 
C    -4.1964511   11.7566156   11.1923887 
N    -3.7214969   13.7372094   12.5574689 
H    -1.0491425   11.6235098   14.5235738 
H    -2.3799017   12.7430535   14.8394200 
H    -1.1462624   13.1595901   13.6479738 
C     0.2819935    8.2066349    7.5451518 
C    -3.9746121   10.4054003   10.9418647 
C    -2.8466120    8.1943481   11.3987192 
C     2.1309388   10.4680712   13.3415966 
C     1.9986273    8.1932783   12.2584843 
C     2.4493016   11.8238706   13.3413439 
N     3.3950543   13.7516204   12.1453044 
H     3.0082016   13.0253729    9.3945649 
H     3.7444499   11.4747767    8.9577474 
H     4.6645591   12.6674511    9.8841465 
N     3.4042934   15.9199886   12.5853341 
N    -4.0776987   15.9064078   12.3403924 
C    -4.4802884   17.9704323   11.1019679 
H    -1.3066359   17.8407722   14.4088309 
H    -2.6507443   16.7208046   14.6544837 
H    -1.4216289   16.3644006   13.4363463 
C    -4.1928389   19.3180035   10.8910747 
C    -2.9516507   21.4552604   11.4147339 
C     2.2092726   19.2843311   13.5802882 
C     2.0449064   21.4908959   12.3655146 
C     2.5355538   17.9311515   13.6509645 
H     3.0597214   16.4094028    9.8429449 
H     3.5424952   17.9784454    9.1833544 
H     4.6972259   17.0247796   10.1126378 
H     0.4789713   21.6025636    8.4532052 
H    -0.5406465   22.0293309    7.0813883 
H     1.2115510   21.8934305    6.8756083 
C    -4.7670672   14.0183738   13.5457521 
C    -5.1998569   12.5319501   10.3836326 
H     0.4025606    8.0646858    8.6243567 
H    -0.5670611    7.5960190    7.2283515 
H     1.1804395    7.8218894    7.0575207 
H    -4.5393023    9.9238840   10.1478259 
H    -2.6596610    8.0201976   10.3354329 
H    -3.7283837    7.6067075   11.6746339 
H    -1.9957268    7.8042872   11.9602703 
H     1.7317471   10.0274037   14.2513826 
H     1.0687122    8.0030878   12.8003176 
H     2.7915623    7.6347015   12.7674732 
H     1.8975770    7.7826547   11.2519650 
C     4.7610485   14.0248960   12.6062223 
C     2.2419550   12.6530144   14.5790752 
C     4.8187394   15.5527632   12.6381567 
C    -4.9649446   15.5370575   13.4413744 
C    -5.5089775   17.2572266   10.2685355 
H    -4.7414896   19.8570240   10.1236199 
H    -2.9136803   21.6985170   10.3497289 
H    -3.7411125   22.0704649   11.8584048 
H    -2.0052321   21.7564416   11.8684749 
H     1.8331329   19.7792595   14.4713763 
H     1.1639167   21.7292550   12.9667639 
H     2.8792072   22.0739098   12.7695406 
H     1.8689600   21.8360582   11.3444833 
C     2.3465435   17.1602410   14.9279513 
H    -4.4527746   13.7068009   14.5459713 
H    -5.6799803   13.4681241   13.2960495 
H    -6.0014754   12.9331965   11.0122934 
H    -5.6575063   11.8928579    9.6265126 
H    -4.7155795   13.3795876    9.8895937 
H     4.9206691   13.5904230   13.6004195 
H     5.4978998   13.5893719   11.9272325 
H     3.1767136   13.1027682   14.9280839 
H     1.8455340   12.0379846   15.3889719 
H     1.5433351   13.4700675   14.3744190 
H     5.3652439   15.9545874   11.7773036 
H     5.2911037   15.9356761   13.5468123 
H    -4.6795999   16.0548603   14.3625300 
H    -6.0033318   15.8041274   13.2193722 
H    -6.3340707   16.8859438   10.8835537 
H    -5.9252824   17.9255113    9.5125173 
H    -5.0560193   16.3947029    9.7717272 
H     3.2925594   16.7490037   15.2916490 
H     1.9325732   17.8031347   15.7069529 
H     1.6666295   16.3199606   14.7614310

# Ate complex K[SIMesP3Pb]
# TPSSh functional
N    -0.4223497   15.9148784    6.1836823 
C    -0.1053186   14.8240670    6.9813210 
C    -0.2392370   17.2614870    6.6109201 
C    -1.2286229   15.5390773    5.0220175 
P     0.7255358   14.9631426    8.5150354 
N    -0.5281842   13.7129554    6.2875421 
C    -1.2898973   17.9925917    7.1842530 
C     1.0233005   17.8447032    6.4371942 
C    -0.9647372   14.0369571    4.9303376 
H    -2.2903895   15.7387449    5.2022700 
H    -0.9166844   16.0772644    4.1232426 
C    -0.2570467   12.3671927    6.6747168 
K    -0.2527842   17.4013292   10.3329450 
Pb   -0.2214317   13.0996779   10.3188037 
C    -1.0361047   19.2990028    7.6100449 
C    -2.6436140   17.3904033    7.4229914 
C     1.2309612   19.1490447    6.8815091 
C     2.1354208   17.0579509    5.8085886 
H    -0.1631221   13.8176822    4.2147185 
H    -1.8537055   13.4678346    4.6473313 
C    -1.3000912   11.6184140    7.2332217 
C     1.0059468   11.8004267    6.4678126 
C    -2.4787343   11.7275747   12.8365503 
C    -1.0405110   10.3085267    7.6303498 
C    -2.1746792   10.3997930   12.5254437 
C     2.5676353   10.3460200   11.0151110 
C     2.9905291   11.6766224   11.0511024 
P     0.7434040   14.9576412   12.1064903 
P    -2.2685605   14.9492937   10.3113436 
C    -2.4811170   17.9189128   12.8183992 
C    -2.1542857   19.2452016   12.5073378 
C     2.5185190   19.2967756   11.0552452 
C     2.9581964   17.9713644   11.1273684 
H    -1.8498428   19.8554710    8.0619641 
C     0.2181699   19.8924930    7.4835350 
H    -3.1089135   17.0514858    6.4953951 
H    -3.2990042   18.1304513    7.8829457 
H    -2.5664916   16.5322141    8.1019732 
H     2.2114579   19.5951035    6.7554101 
H     2.3663382   16.1927524    6.4378881 
H     3.0281905   17.6746267    5.6920537 
H     1.8322682   16.6785037    4.8296389 
C    -2.6548832   12.2300310    7.4398642 
C     1.2196425   10.4870352    6.8824627 
C     2.1200100   12.5896800    5.8425377 
C    -3.4574203   12.3815662   12.0806684 
C    -1.7161363   12.4302093   13.9231460 
H    -1.8372398    9.7399640    8.0966199 
C     0.2155316    9.7296776    7.4830447 
H    -1.3909182    9.8992056   13.0800984 
C    -2.8162401    9.7183223   11.5031039 
C     2.0142645    9.7228556   12.1264964 
H     2.6463423    9.8053434   10.0794967 
C     2.8535728   12.3921212   12.2443669 
C     3.5478129   12.3269878    9.8159143 
C     2.4784268   14.8441971   12.2692675 
C    -3.2925397   14.8365629   11.7303819 
C    -3.4736444   17.2830015   12.0654156 
C    -1.7095004   17.2190472   13.9000313 
H    -1.3797709   19.7239953   13.0975065 
C    -2.7829819   19.9441784   11.4827335 
C     1.9605096   19.9561173   12.1484221 
H     2.6118460   19.8226658   10.1101962 
C     2.8306021   17.2883610   12.3466117 
C     3.5117951   17.2910188    9.9078240 
C     0.4791936   21.2843246    7.9984004 
H    -3.0733886   12.5947115    6.4978755 
H    -3.3388928   11.4962582    7.8669792 
H    -2.5879963   13.0833217    8.1233551 
H     2.2017925   10.0508334    6.7347034 
H     2.3486441   13.4589875    6.4671667 
H     3.0116066   11.9687224    5.7413752 
H     1.8403458   12.9512154    4.8489871 
C    -4.1441897   11.7123768   11.0555236 
N    -3.7751207   13.7372452   12.3945778 
H    -1.6064528   11.7855353   14.7988913 
H    -2.2147387   13.3523992   14.2144850 
H    -0.7197057   12.7070841   13.5624235 
C     0.4889271    8.3402384    7.9943661 
C    -3.8032221   10.3913713   10.7840409 
C    -2.4688680    8.2892372   11.1814726 
C     1.8929738   10.4610782   13.3025750 
C     1.5605206    8.2877372   12.0807726 
C     2.3123672   11.7863445   13.3913303 
N     3.3026779   13.7471047   12.2750211 
H     3.1799916   13.3492651    9.7119432 
H     3.2431204   11.7659537    8.9331403 
H     4.6429469   12.3549714    9.8438157 
N     3.2876181   15.9465492   12.4902728 
N    -3.8493794   15.9403166   12.3566864 
C    -4.1346071   17.9683130   11.0310643 
H    -1.6059213   17.8802276   14.7629388 
H    -2.1785599   16.2889392   14.2127697 
H    -0.7092014   16.9521476   13.5384427 
C    -3.7750170   19.2826767   10.7516908 
C    -2.4505545   21.3819363   11.1766222 
C     1.8336137   19.2395887   13.3405219 
C     1.5408647   21.4019764   12.0682696 
C     2.2647158   17.9230254   13.4598378 
H     3.1487334   16.2640460    9.8501883 
H     3.1975536   17.8114930    9.0015727 
H     4.6062063   17.2778698    9.9314510 
H     0.7247674   21.2581354    9.0647677 
H    -0.3959733   21.9271706    7.8787750 
H     1.3231707   21.7396003    7.4767530 
C    -4.8092118   14.0719111   13.3761010 
C    -5.1973544   12.4100605   10.2430858 
H     0.7266293    8.3732285    9.0620994 
H    -0.3872472    7.6990123    7.8759411 
H     1.3347504    7.8830114    7.4761232 
H    -4.3134367    9.8751476    9.9798434 
H    -2.3666556    8.1441238   10.1031000 
H    -3.2475611    7.6067642   11.5367910 
H    -1.5284579    8.0056700   11.6550561 
H     1.4522539    9.9886859   14.1752855 
H     0.5965540    8.1723139   12.5827591 
H     2.2779005    7.6386234   12.5928112 
H     1.4603238    7.9380515   11.0518191 
C     4.7019475   14.0779097   12.5475790 
C     2.1755762   12.5409174   14.6835406 
C     4.7095379   15.6142883   12.5420002 
C    -4.7184623   15.5981710   13.4834875 
C    -5.1895083   17.2595032   10.2358587 
H    -4.2809864   19.8117955    9.9498212 
H    -2.3617388   21.5309368   10.0976180 
H    -3.2427052   22.0477213   11.5351883 
H    -1.5137781   21.6842667   11.6475878 
H     1.3865198   19.7146255   14.2063086 
H     0.5768107   21.5644172   12.5573677 
H     2.2728492   22.0451064   12.5672991 
H     1.4618274   21.7338591   11.0314096 
C     2.1172578   17.1795631   14.7557810 
H    -4.6208330   13.5814745   14.3360447 
H    -5.7900868   13.7654201   13.0016814 
H    -6.0137272   12.7684484   10.8767034 
H    -5.6166951   11.7280531    9.5013006 
H    -4.7570224   13.2737627    9.7353981 
H     5.0063781   13.6672655   13.5165654 
H     5.3642596   13.6675468   11.7817866 
H     3.1560370   12.7167819   15.1375407 
H     1.5693371   11.9770478   15.3954886 
H     1.7012261   13.5078614   14.4985899 
H     5.2361958   16.0156023   11.6702188 
H     5.1815958   16.0238048   13.4390337 
H    -4.2728746   15.8926389   14.4375505 
H    -5.6938803   16.0952463   13.4125235 
H    -5.9726088   16.8902884   10.9019640 
H    -5.6371449   17.9207192    9.4918771 
H    -4.7430277   16.3921806    9.7395394 
H     3.0960526   16.9862061   15.2043709 
H     1.5205917   17.7644613   15.4562555 
H     1.6298366   16.2166455   14.5817424 
